# Supplementary material for: Sharp-wave ripple doublets induce complex dendritic spikes in parvalbumin interneurons in vivo
Source: Nat Commun. 2022 Nov 7;13:6715. doi: 10.1038/s41467-022-34520-1 (PMC9640570; doi:10.1038/s41467-022-34520-1)
Supplement: Supplementary file 6 — Source Data [file 41467_2022_34520_MOESM6_ESM.xlsx]

## Sheet: Figure 1.
E																	F						H
																							single dendrite was acive during identical spw-R
t(ms)	dF/F(100%)	dF/F(100%)	dF/F(100%)	dF/F(100%)	dF/F(100%)	dF/F(100%)	dF/F(100%)	dF/F(100%)	t(ms)	avarage	mean-SD	mean+SD	mean-sem	mean+sem			pie chart							dendrite number
-595.139	-0.00543406	0.00715775	0.0044684	-0.00940083	0.0169195	-0.00117299		-0.00965607	-595.139	0.000411672	-0.00932489	0.0101482	-0.0032684	0.00409175									Cell#1	8
-563.396	-0.0158694	0.00701969	0.00856347	-0.000244784	0.0167506	0.000538007		-0.0036299	-563.396	0.00187539	-0.00848426	0.012235	-0.00204019	0.00579097				All cell	Active cell	Correlated			Cell#2	4
-531.653	-0.0127112	0.00693248	0.00398024	0.00134259	0.0155174	-0.00420572	0.0130143	-0.0027083	-531.653	0.00264522	-0.00666288	0.0119533	-0.000645689	0.00593613			Mice #1	84	17	3			Cell#3	4
-499.91	-0.00238059	0.0110895	-0.000375693	-0.000492721	0.0276134	-0.00599012	0.0155433	-0.0110706	-499.91	0.00424204	-0.00856197	0.0170461	-0.000284859	0.00876895			Mice #2	67	27	4			Cell#4	5
-468.167	0.00173722	0.00755681	-0.00227189	0.00645078	0.0365267	-0.00485258	0.0155786	-0.0172282	-468.167	0.00543718	-0.0104537	0.0213281	-0.000181103	0.0110555			Mice #3	55	11	2			Cell#5	10
-436.424	0.00017086	0.00168857	-0.00513852	0.0187745	0.034508	0.0041385	0.0152026	-0.0139287	-436.424	0.00692698	-0.00833716	0.0221911	0.00153029	0.0123237			Mice #4	55	31	4			Cell#6	3
-404.681	-0.0015792	-0.00150474	-0.00869514	0.0127414	0.0167208	0.00444595	0.0192652	0.00421217	-404.681	0.0057008	-0.00408953	0.0154911	0.00223939	0.0091622				261	86	13			Cell#7	5
-372.938	-0.0042654	-0.00210566	-0.00776477	0.000905345	0.0139212	-0.000495279	0.0225225	0.0243204	-372.938	0.00587979	-0.00665561	0.0184152	0.00144786	0.0103117									Cell#8	5
-341.195	-0.00774018	-0.000685789	-0.00212283	-0.00429739	0.0252816	0.00195453	0.0206498	0.0389574	-341.195	0.00899964	-0.00799816	0.0259974	0.00299001	0.0150093									Cell#9	1
-309.452	-0.0083782	0.00204271	0.0037805	0.0108946	0.0329123	0.010068	0.0110184	0.0442541	-309.452	0.0133241	-0.00379537	0.0304435	0.00727143	0.0193767									Cell#10	6
-277.709	-0.00410541	0.00755008	0.00884474	0.0208468	0.0200146	0.00409812	0.00208361	0.0442891	-277.709	0.0129527	-0.00229636	0.0282018	0.00756135	0.0183441									Cell#11	3
-245.966	0.000346077	0.0105121	0.0117973	0.0272832	0.00590198	-0.00946455	-0.00508618	0.0374607	-245.966	0.00984383	-0.00606911	0.0257568	0.00421776	0.0154699									Cell#12	4
-214.223	0.000642856	0.0101438	0.00718944	0.014227	-0.00327049	-0.0138095	-0.0087318	0.0278823	-214.223	0.0042842	-0.00916219	0.0177306	-0.000469817	0.00903822									sum of dendrite	58
-182.48	-0.00103814	0.0108975	0.00469324	0.000264809	0.00124238	-0.00354301	-0.00884542	0.0131983	-182.48	0.00210871	-0.00518992	0.00940733	-0.000471746	0.00468916
-150.737	-0.000404709	0.0138588	0.00212497	-0.001126	0.0136255	0.00218177	-0.00714573	-0.000406588	-150.737	0.0028385	-0.00448268	0.0101597	0.000250073	0.00542693
-118.994	0.000355475	0.0167281	-0.000443291	0.00743206	0.0231375	0.00668616	-0.00548981	-0.00870685	-118.994	0.00496242	-0.0058897	0.0158145	0.00112562	0.00879923
-87.251	0.00135829	0.0195974	-0.00301156	0.00270951	0.0200924	0.000738955	-0.000546744	-0.0128096	-87.251	0.00351609	-0.00764537	0.0146776	-0.00043008	0.00746226
-55.508	0.00130641	0.0224667	-0.0056295	0.00788698	0.0235198	-0.00749632	0.00808445	-0.0152612	-55.508	0.00435967	-0.00955815	0.0182775	-0.000561022	0.00928036
-23.765	-0.00329357	0.0253419	-0.00742558	0.0130645	0.0259353	-0.0200362	0.015323	-0.0113677	-23.765	0.00469269	-0.0127953	0.0221807	-0.00149026	0.0108756
7.97804	-0.00485181	0.0280949	0.000903043	0.0182419	0.0254686	-0.0203305	0.0174241	-0.00397279	7.97804	0.00762218	-0.00954516	0.0247895	0.00155261	0.0136917
39.7211	0.00804757	0.0287891	0.0076223	0.0234194	0.0188667	-0.0100507	0.0176525	-0.000532178	39.7211	0.0117268	-0.00119523	0.0246489	0.0071582	0.0162955
71.4641	0.0287515	0.0351194	0.0186008	0.0285969	0.0297127	0.00353242	0.0202814	0.00261668	71.4641	0.0209015	0.00869886	0.0331041	0.0165872	0.0252157
103.207	0.0476562	0.0422549	0.0341296	0.0337743	0.0506614	0.026092	0.0325259	0.0220679	103.207	0.0361453	0.0261269	0.0461636	0.0326033	0.0396873
134.95	0.0683774	0.0521119	0.0460072	0.0389518	0.0804297	0.0472602	0.0550756	0.0511393	134.95	0.0549191	0.0415713	0.0682669	0.0502	0.0596383
166.693	0.0888135	0.0705925	0.0509185	0.0367307	0.0830115	0.0737916	0.0833281	0.0770828	166.693	0.0705336	0.0526673	0.0884	0.0642169	0.0768504
198.436	0.101487	0.0900363	0.05255	0.0695771	0.0966258	0.107021	0.112485	0.096788	198.436	0.0908213	0.0707094	0.110933	0.0837107	0.097932
230.179	0.115728	0.10171	0.0552209	0.108161	0.124115	0.147271	0.139941	0.116878	230.179	0.113628	0.0855148	0.141742	0.103689	0.123568
261.922	0.139729	0.108449	0.0654025	0.131235	0.162026	0.180346	0.166952	0.135501	261.922	0.136205	0.099596	0.172814	0.123262	0.149148
293.665	0.164215	0.117302	0.0806567	0.152257	0.186335	0.210987	0.194096	0.157353	293.665	0.1579	0.115434	0.200367	0.142886	0.172914
325.408	0.1743	0.124487	0.085248	0.174306	0.212748	0.225429	0.220739	0.186051	325.408	0.175414	0.12644	0.224387	0.158099	0.192728
357.151	0.174816	0.127977	0.0686983	0.207253	0.225375	0.226494	0.244998	0.216894	357.151	0.186563	0.126413	0.246713	0.165297	0.207829
388.894	0.176277	0.129437	0.0497035	0.231361	0.236359	0.229677	0.266432	0.241172	388.894	0.195052	0.122124	0.26798	0.169268	0.220836
420.637	0.170088	0.129336	0.0435925	0.273875	0.25273	0.262258	0.286173	0.263328	420.637	0.210173	0.123098	0.297247	0.179387	0.240958
452.38	0.144459	0.122298	0.04882	0.306369	0.288395	0.302552	0.304338	0.285635	452.38	0.225358	0.122057	0.32866	0.188836	0.261881
484.123	0.116693	0.108377	0.0554128	0.342799	0.32035	0.338683	0.320135	0.304152	484.123	0.238325	0.116507	0.360144	0.195256	0.281395
515.866	0.106987	0.0969225	0.0553337	0.358928	0.345302	0.362525	0.338912	0.317182	515.866	0.247761	0.112659	0.382864	0.199996	0.295527
547.609	0.107174	0.0911265	0.0405336	0.361013	0.365631	0.368592	0.366159	0.332181	547.609	0.254051	0.107964	0.400138	0.202402	0.305701
579.353	0.102801	0.0837542	0.0236297	0.336396	0.394269	0.36154	0.394447	0.350078	579.353	0.255864	0.0991694	0.412559	0.200464	0.311264
611.096	0.0968055	0.0721995	0.0179119	0.313048	0.410206	0.344982	0.415367	0.370404	611.096	0.255115	0.0906931	0.419538	0.196983	0.313247
642.839	0.0925522	0.0671525	0.0260202	0.308248	0.432886	0.332997	0.433764	0.387152	642.839	0.260097	0.0894327	0.430761	0.199758	0.320435
674.582	0.0890815	0.0685187	0.0317506	0.31886	0.438542	0.303766	0.453819	0.403519	674.582	0.263482	0.0889216	0.438043	0.201766	0.325199
706.325	0.0835624	0.0724959	0.022389	0.312802	0.451195	0.27445	0.469746	0.42033	706.325	0.263371	0.0813558	0.445387	0.199019	0.327724
738.068	0.0762719	0.0792979	0.000552831	0.285141	0.470796	0.250181	0.480175	0.445538	738.068	0.260994	0.0676112	0.454377	0.192623	0.329365
769.811	0.068656	0.0840472	-0.017891	0.269574	0.496949	0.231945	0.494128	0.47147	769.811	0.26236	0.0548887	0.469831	0.189008	0.335712
801.554	0.0664746	0.072893	-0.0242063	0.286065	0.510958	0.212605	0.516496	0.491069	801.554	0.266544	0.0468106	0.486278	0.188857	0.344232
833.297	0.0698513	0.0580677	-0.0172444	0.299581	0.537345	0.197522	0.539154	0.500167	833.297	0.273055	0.0430145	0.503096	0.191724	0.354387
865.04	0.0745661	0.0569339	-0.00465461	0.276756	0.557283	0.195348	0.557056	0.508635	865.04	0.27774	0.0429014	0.512579	0.194712	0.360769
896.783	0.0783185	0.0639351	0.00119223	0.255423	0.56866	0.202697	0.57515	0.520568	896.783	0.283243	0.0442272	0.522259	0.198738	0.367748
928.526	0.0847909	0.0635629	0.00161056	0.2239	0.580803	0.218315	0.597835	0.539533	928.526	0.288794	0.0416256	0.535962	0.201407	0.376181
960.269	0.0898922	0.0634241	0.00163294	0.219838	0.614134	0.215358	0.626025	0.563319	960.269	0.299203	0.0381526	0.560253	0.206908	0.391498
992.012	0.0884024	0.0699367	0.00497324	0.219974	0.638751	0.205852	0.654759	0.588076	992.012	0.308841	0.0355067	0.582175	0.212202	0.405479
1023.75	0.0851772	0.0733651	0.00851581	0.223057	0.64028	0.20366	0.673538	0.6035	1023.75	0.313887	0.0352247	0.592549	0.215365	0.412408
1055.5	0.0842708	0.0686547	0.0108314	0.21732	0.640254	0.211863	0.681466	0.613305	1055.5	0.315996	0.0342448	0.597746	0.216382	0.41561
1087.24	0.0819858	0.0646928	0.00845675	0.217361	0.647344	0.204923	0.686448	0.625218	1087.24	0.317054	0.0299012	0.604206	0.21553	0.418578
1118.98	0.0798581	0.0657915	0.00233507	0.211347	0.644991	0.187934	0.694051	0.639478	1118.98	0.315723	0.0229773	0.608469	0.212222	0.419225
1150.73	0.0805618	0.0680421	-0.000884993	0.194338	0.628537	0.173829	0.708195	0.644066	1150.73	0.312085	0.0165603	0.60761	0.207601	0.416569
1182.47	0.0804661	0.0615367	0.00412574	0.187586	0.612169	0.173268	0.732203	0.632736	1182.47	0.310511	0.0140132	0.607009	0.205683	0.415339
1214.21	0.0789069	0.0484071	0.0107161	0.164547	0.598049	0.172278	0.759649	0.613001	1214.21	0.305694	0.00608801	0.605301	0.199767	0.411621
1245.96	0.0787372	0.0399146	0.0110635	0.160753	0.582422	0.179329	0.776678	0.600894	1245.96	0.303724	0.00337937	0.604068	0.197536	0.409912
1277.7	0.0784413	0.0432948	0.00379463	0.172532	0.566273	0.182828	0.784722	0.594677	1277.7	0.30332	0.00444065	0.6022	0.19765	0.40899
1309.44	0.0751006	0.0566248	0.0017646	0.198719	0.557964	0.184582	0.792346	0.583633	1309.44	0.306342	0.0108009	0.601883	0.201852	0.410831
1341.19	0.0697727	0.0727398	0.00849798	0.182612	0.544307	0.182488	0.804935	0.564104	1341.19	0.303682	0.0105457	0.596818	0.200043	0.407321
1372.93	0.067264	0.0772171	0.0112018	0.170359	0.53902	0.183742	0.819427	0.546163	1372.93	0.301799	0.00780456	0.595794	0.197856	0.405742
1404.67	0.0683948	0.0617951	0.00332547	0.160355	0.521474	0.182702	0.831681	0.530631	1404.67	0.295045	-0.00169641	0.591786	0.190131	0.399959
1436.41	0.0671449	0.0404827	-0.00439906	0.180232	0.507234	0.174005	0.837091	0.51788	1436.41	0.289959	-0.00825633	0.588174	0.184524	0.395394
1468.16	0.0611292	0.0321969	-0.0070062	0.184715	0.494846	0.178154	0.836968	0.507595	1468.16	0.286075	-0.0112975	0.583447	0.180938	0.391212
1499.9	0.0537842	0.0379438	-0.011133	0.187252	0.504007	0.188239	0.83159	0.500846	1499.9	0.286566	-0.00969721	0.58283	0.181821	0.391311
1531.64	0.0472604	0.0471772	-0.0143637	0.183186	0.504653	0.190214	0.821859	0.495404	1531.64	0.284424	-0.00902393	0.577871	0.180674	0.388173
1563.39	0.0453287	0.0471655	-0.00939131	0.178853	0.489362	0.171107	0.806724	0.491901	1563.39	0.277631	-0.0105271	0.565789	0.175752	0.379511
1595.13	0.0513532	0.0366735	-0.000337765	0.184033	0.467389	0.154465	0.784098	0.486724	1595.13	0.27055	-0.00881043	0.54991	0.171781	0.369318
1626.87	0.0590286	0.0311124	0.000458013	0.189718	0.459058	0.148725	0.757105	0.475886	1626.87	0.265136	-0.00494184	0.535215	0.169649	0.360624
1658.62	0.0577153	0.0409657	-0.00425581	0.189861	0.462038	0.142072	0.735908	0.463898	1658.62	0.261025	-0.00258345	0.524634	0.167825	0.354225
1690.36	0.0506919	0.052262	-0.004743	0.172832	0.454129	0.140424	0.723709	0.459417	1690.36	0.25609	-0.00338933	0.51557	0.16435	0.34783
1722.1	0.0435024	0.0551954	0.000366756	0.174	0.455276	0.13354	0.715019	0.461785	1722.1	0.254836	-0.00298289	0.512654	0.163683	0.345988
1753.84	0.042256	0.0537448	0.0012536	0.17085	0.452054	0.130714	0.705992	0.461095	1753.84	0.252245	-0.00335451	0.507845	0.161877	0.342613
1785.59	0.0505162	0.0542784	-0.00252835	0.152739	0.447676	0.120323	0.696965	0.449964	1785.59	0.246242	-0.00642228	0.498906	0.156911	0.335572
1817.33	0.064242	0.0532888	-0.00385099	0.139869	0.435474	0.126999	0.687938	0.437657	1817.33	0.242702	-0.00395528	0.48936	0.155496	0.329909
1849.07	0.0699118	0.0505052	-0.000310136	0.136247	0.431284	0.136614	0.678912	0.43201	1849.07	0.241897	-0.000151948	0.483945	0.15632	0.327474
1880.82	0.0690626	0.0473436	0.000310305	0.138598	0.420877	0.138232	0.669885	0.430596	1880.82	0.239363	0.00083565	0.47789	0.155031	0.323695
1912.56	0.0719044	0.0467222	-0.00924669	0.135758	0.418741	0.125844	0.660858	0.429604	1912.56	0.235023	-0.00296119	0.473007	0.150883	0.319163
1944.3	0.0801629	0.04672	-0.0218	0.131361	0.419818	0.121297	0.651686	0.423626	1944.3	0.231609	-0.00512838	0.468346	0.14791	0.315308
1976.05	0.089083	0.0449153	-0.027355	0.132499	0.414885	0.118057	0.643521	0.411522	1976.05	0.228391	-0.00475369	0.461535	0.145962	0.31082
2007.79	0.0958326	0.0409183	-0.0220778	0.133912	0.397985	0.118338	0.638244	0.398343	2007.79	0.225187	-0.00223153	0.452605	0.144782	0.305591
2039.53	0.0972343	0.0433514	-0.00952903	0.142311	0.384761	0.120523	0.634339	0.393791	2039.53	0.225848	0.00428079	0.447415	0.147512	0.304183
2071.27	0.088628	0.0533832	0.000718908	0.147882	0.373912	0.125596	0.629345	0.398783	2071.27	0.227281	0.0101542	0.444408	0.150515	0.304047
2103.02	0.0672091	0.0625487	0.00389113	0.145106	0.372122	0.117327	0.623518	0.404105	2103.02	0.224479	0.00712682	0.44183	0.147633	0.301324
2134.76	0.0435204	0.0625205	-1.34208e-05	0.137967	0.379068	0.105871	0.61833	0.403844	2134.76	0.218888	-0.002104	0.439881	0.140756	0.297021
2166.5	0.0365609	0.056498	-0.00580831	0.135491	0.38248	0.102741	0.612052	0.399882	2166.5	0.214987	-0.0068637	0.436838	0.136551	0.293423
2198.25	0.0439383	0.0497763	-0.00870005	0.134745	0.370594	0.111601	0.603014	0.395235	2198.25	0.212525	-0.00490592	0.429957	0.135652	0.289399
2229.99	0.0436876	0.0463489	-0.00916259	0.124332	0.350868	0.120801	0.596817	0.386341	2229.99	0.207504	-0.0057318	0.42074	0.132114	0.282894
2261.73	0.0361991	0.0494443	-0.00760541	0.124302	0.349009	0.123114	0.593577	0.370797	2261.73	0.204855	-0.00569891	0.415408	0.130413	0.279296
2293.48	0.0413359	0.0563605	-0.0046354	0.13109	0.349908	0.111978	0.583421	0.359605	2293.48	0.203633	-0.00166521	0.408931	0.131049	0.276217
2325.22	0.057765	0.0558463	0.000848703	0.138407	0.353978	0.0997448	0.551548	0.356553	2325.22	0.201836	0.00679266	0.39688	0.132878	0.270795
2356.96	0.062408	0.046158	0.00317089	0.146047	0.346497	0.09258	0.514204	0.356728	2356.96	0.195974	0.0106519	0.381296	0.130453	0.261495
2388.71	0.0545262	0.0394855	-0.00482267	0.158898	0.346326	0.0834317	0.492453	0.351254	2388.71	0.190194	0.00766955	0.372718	0.125662	0.254726
2420.45	0.0471937	0.0387648		0.146345	0.344026	0.0773402	0.487233	0.343348	2420.45	0.212036	0.0340604	0.390012	0.144768	0.279304
2452.19	0.0410555	0.0409832		0.136312	0.34132	0.0795688	0.488294	0.339105	2452.19	0.20952	0.0311428	0.387897	0.1421	0.27694
2483.93	0.0344969	0.0411629		0.143453	0.328072	0.0975207	0.492027	0.339653	2483.93	0.210912	0.0345263	0.387298	0.144245	0.27758
2515.68	0.0382551	0.0362024		0.153146	0.317338	0.101516	0.491667	0.340542	2515.68	0.211238	0.0367909	0.385686	0.145303	0.277173
2547.42	0.0526885	0.027428		0.134642	0.311844	0.102011	0.486887	0.336309	2547.42	0.207401	0.0349846	0.379818	0.142234	0.272569
2579.16	0.0632554	0.0228777		0.102625	0.309558	0.0959827	0.483944	0.33307	2579.16	0.201616	0.0280797	0.375153	0.136026	0.267207
2610.91	0.0576642	0.0251736		0.0987174	0.304402	0.0986234	0.482001	0.336072	2610.91	0.200379	0.0270306	0.373728	0.13486	0.265899
2642.65	0.0424204	0.0306937		0.114854	0.304369	0.0959568	0.478093	0.341763	2642.65	0.201164	0.0280139	0.374315	0.13572	0.266609
2674.39	0.0314003	0.0343932		0.144501	0.303421	0.0902166	0.472797	0.341295	2674.39	0.202575	0.0312972	0.373852	0.137838	0.267312
2706.14	0.0376551	0.0366993		0.147298	0.30104	0.0837961	0.47121	0.328282	2706.14	0.200854	0.0327677	0.368941	0.137323	0.264385
2737.88	0.0519953	0.0377278		0.12734	0.296617	0.0838165	0.476629	0.314063	2737.88	0.198313	0.0320476	0.364578	0.13547	0.261155
2769.62	0.0561223	0.0317017		0.118933	0.28557	0.0826451	0.489924	0.309636	2769.62	0.196362	0.0267177	0.366006	0.132242	0.260481
2801.36	0.0439316	0.0231791		0.122146	0.279908	0.0756688	0.498389	0.313077	2801.36	0.193757	0.0181261	0.369388	0.127375	0.260139
2833.11	0.0354971	0.02172		0.137712	0.282426	0.0751949	0.499629	0.315204	2833.11	0.19534	0.0183315	0.372349	0.128437	0.262244
2864.85	0.0390302	0.0295734		0.127377	0.286102	0.0933239	0.496835	0.311883	2864.85	0.197732	0.0247114	0.370752	0.132336	0.263127
2896.59	0.0441533	0.0351244		0.142781	0.273632	0.0987026	0.487068	0.309408	2896.59	0.198696	0.0329674	0.364424	0.136056	0.261335
2928.34	0.0404136	0.0363225		0.155665	0.261416	0.0984884	0.471282	0.30738	2928.34	0.195853	0.0360067	0.355698	0.135436	0.256269
2960.08	0.0341829	0.0339029		0.170751	0.262317	0.0972142	0.456089	0.30359	2960.08	0.194007	0.0377757	0.350238	0.134957	0.253056
2991.82	0.0312083	0.0305793		0.153794	0.270051	0.099057	0.442193	0.30012	2991.82	0.189572	0.0355448	0.343599	0.131355	0.247788
3023.57	0.0352202	0.0302028		0.126868	0.263942	0.0884229	0.427506	0.302226	3023.57	0.182055	0.0304943	0.333617	0.124771	0.23934
3055.31	0.0423649	0.0334488		0.119145	0.250669	0.0820235	0.416877	0.304899	3055.31	0.17849	0.0310605	0.325919	0.122767	0.234213
3087.05	0.0449632	0.0325333		0.11382	0.249785	0.0770205	0.411078	0.30208	3087.05	0.175897	0.0298271	0.321967	0.120688	0.231106
3118.79	0.0441029	0.0233625		0.111341	0.262549	0.0688463	0.405516	0.299813	3118.79	0.173647	0.0254261	0.321868	0.117625	0.229669
3150.54	0.0431262	0.0137569		0.107335	0.267408	0.0669608	0.399822	0.301312	3150.54	0.171389	0.0216174	0.32116	0.11478	0.227997
3182.28	0.0349363	0.00612998		0.12617	0.258628	0.0702142	0.396306	0.299758	3182.28	0.170306	0.0214886	0.319123	0.114058	0.226554
3214.02	0.0215582	0.0001455		0.133087	0.24487	0.0690161	0.391497	0.290706	3214.02	0.164411	0.0163891	0.312434	0.108464	0.220359
3245.77	0.0171321	-0.00668746		0.123565	0.236119	0.0685145	0.381539	0.288713	3245.77	0.158414	0.0116053	0.305222	0.102925	0.213902
3277.51	0.0282201	-0.00793196		0.124431	0.235614	0.068426	0.36813	0.296747	3277.51	0.159091	0.0159432	0.302238	0.104986	0.213196
3309.25	0.0447533	-0.000950076		0.129635	0.237021	0.06575	0.353301	0.301048	3309.25	0.161508	0.0247798	0.298237	0.10983	0.213187
3341	0.0585698	0.0111955		0.126506	0.236477	0.0678496	0.34351	0.293923	3341	0.162576	0.0338266	0.291325	0.113913	0.211238
3372.74	0.0660922	0.0185288		0.112296	0.23233	0.0858131	0.343585	0.28546	3372.74	0.163444	0.0401523	0.286735	0.116844	0.210043
3404.48	0.071443	0.0240842		0.119057	0.224324	0.0868821	0.353529	0.283584	3404.48	0.166129	0.043696	0.288562	0.119854	0.212405
3436.22	0.0695909	0.0286342		0.117798	0.224375	0.0778299	0.362507	0.285178	3436.22	0.166559	0.0410698	0.292048	0.119128	0.213989
3467.97	0.05643	0.0304858		0.108327	0.223377	0.0734735	0.367168	0.282831	3467.97	0.163156	0.0343082	0.292004	0.114456	0.211856
3499.71	0.0407174	0.0265619		0.101782	0.219874	0.0740233	0.371067	0.2757	3499.71	0.158532	0.026673	0.290391	0.108694	0.20837
3531.45	0.0406296	0.0223786		0.120183	0.218965	0.0692292	0.37243	0.270657	3531.45	0.15921	0.0276443	0.290776	0.109483	0.208938
3563.2	0.0513956	0.0182095		0.12332	0.218044	0.0765521	0.36832	0.267751	3563.2	0.160513	0.0323316	0.288695	0.112065	0.208962
3594.94	0.0592546	0.0164412		0.112409	0.222758	0.0817322	0.360897	0.264427	3594.94	0.159703	0.034302	0.285103	0.112306	0.2071
3626.68	0.0583756	0.0221583		0.105541	0.216391	0.0726652	0.358601	0.257288	3626.68	0.15586	0.0321075	0.279613	0.109086	0.202634
3658.43	0.0530317	0.030519		0.126399	0.213825	0.0592643	0.358052	0.245908	3658.43	0.155285	0.0336094	0.276962	0.109296	0.201275
3690.17	0.0458305	0.0279263		0.15404	0.20804	0.0519501	0.357642	0.232592	3690.17	0.154003	0.0325009	0.275505	0.10808	0.199927
3721.91	0.0423624	0.0204394		0.154502	0.214727	0.0493549	0.357468	0.226369	3721.91	0.152175	0.0286479	0.275701	0.105486	0.198863
3753.66	0.048938	0.0215133		0.144855	0.214889	0.0522732	0.354512	0.229915	3753.66	0.152414	0.0308402	0.273987	0.106463	0.198364
3785.4	0.0597303	0.024682		0.135996	0.211012	0.0563641	0.34656	0.237449	3785.4	0.153113	0.0356721	0.270555	0.108725	0.197502
3817.14		0.0150963		0.138394	0.201193	0.0554986	0.341967	0.239856	3817.14	0.165334	0.0441734	0.286495	0.11587	0.214798
3848.88		0.00565769		0.125951	0.193494	0.0491009	0.338994	0.238661	3848.88	0.158643	0.0348557	0.282431	0.108107	0.209179
3880.63		0.00942162		0.115166	0.187154	0.045701	0.333235	0.237492	3880.63	0.154695	0.032767	0.276623	0.104918	0.204472
3912.37		0.019779		0.11682	0.172096	0.0468751	0.330643	0.233372	3912.37	0.153264	0.0360463	0.270482	0.10541	0.201118
3944.11		0.0232926		0.115432	0.166996	0.0481591	0.33336	0.227266	3944.11	0.152418	0.0362573	0.268578	0.104995	0.19984
3975.86		0.0226774			0.168687	0.0493137	0.33993	0.22495	3975.86	0.161112	0.0309469	0.291276	0.1029	0.219323
4007.6					0.173899	0.0460154	0.345863		4007.6	0.188592	0.0381298	0.339055	0.101723	0.275462

## Sheet: Figure 2.
	C											D
																																												E
	dSpike	µm	MEAN	MEAN+SEM	MEAN-SEM							Average data by cells
		0	0.118125	0.147436	0.0888143																																			pie chart
		30	0.12625	0.156819	0.0956814							distance (µm)	max(ΔF/F)	distance (µm)	max(ΔF/F)	distance (µm)	max(ΔF/F)	distance (µm)	max(ΔF/F)	distance (µm)	max(ΔF/F)	distance (µm)	max(ΔF/F)	distance (µm)	max(ΔF/F)	distance (µm)	max(ΔF/F)	distance (µm)	max(ΔF/F)	distance (µm)	max(ΔF/F)	distance (µm)	max(ΔF/F)		distance (µm)	MEAN	MEAN+SEM	MEAN-SEM			SPW-R	spike		Cell#1	Cell#2	Cell#3	Cell#4	Cell#5	Cell#6
		60	0.29	0.346677	0.233323							0	0.0666667	0	0.06	0	0.02	19	0.17	0	0.07125	0	0.0932353	0	0.0316667	0	0.07	0	0	0	0.055	0	0.19		-6.44878	0.119414	0.14021	0.098617		Cell#1	10	4		62.81	170.5	110.5	207.25	107.75	168.15
		90	0.26125	0.293158	0.229342							19	0.216667	30	0.09	23	0.06	40	0.23625	19	0.165	22.3333	0.222755	14	0.0866667	29.3	0.133968	12	-0.1	17	0.13	20.173	0.345		13.5512	0.153356	0.175658	0.131053		Cell#2	4	1		62.81	138.5	92.75	143.5	155.75	172.3
		120	0.2875	0.371864	0.203136							36	0.393333	61	0.01	51	0.16	63	0.515	46	0.12625	44.6667	0.386531	16	0.176667	58.6	0.106909	27	0.14	46	0.075	39.057	0.29		33.5512	0.1832	0.206193	0.160206		Cell#3	4	1		125.63	170.5	110.5		107.75	161.92
		150	0.4	0.509115	0.290885							55	0.48	93	0.08	82	0.2	106	0.22	74	0.29	67	0.376115	18	0.201667	87.9	0.213046	47	0.07	80	0.1	60.303	0.235		53.5512	0.207083	0.229883	0.184284		Cell#4	19	8		125.63	170.5			155.75	155.7
		180	0.7175	0.814973	0.620027							74	0.396667	125	0.07	110	0.1	156	0.42875	107	0.26125	89.3333	0.264384	20	0.206667	117.2	0.252553	66	0.19	117	0.1	81.978	0.26		73.5512	0.221384	0.245674	0.197094		Cell#5	55	20		104.69	138.5			155.75	168.15
		210	0.71875	0.855765	0.581735							93	0.563333	155	0.07	144	0.14	205	0.87125	138	0.2875	111.667	0.552272	22	0.235	146.5	0.241445	85	0.08	154	0.175	101.18	0.165		93.5512	0.2432	0.27077	0.21563		Cell#6	73	33		125.63	170.5			107.75	164
		240	0.7325	0.911827	0.553173							111	0.723333	180	0.07	176	0.5	248	0.775	171	0.4	134	0.553926	24	0.293333	175.8	0.294328	105	-0.06	183	0.245	121.14	0.14		113.551	0.264436	0.295889	0.232984		Cell#7		2		62.81	138.5			107.75
		270	0.8775	1.03265	0.722347							127	1.09	207	0.04	208	0.28	281	1.075	202	0.7175	156.333	0.840108	26	0.206667	205.1	0.297624	126	0.45	216	0.24	142.39	0.18		133.551	0.292376	0.329966	0.254786		Cell#8	25	4		62.81	138.5			107.75
		300	1.4575	1.71145	1.20355							145	1.41667	235	0.3			311	1.3825	228	0.71875	178.667	0.981984	28	0.261667	234.4	0.342478	144	0.18	252	0.25	160.9	0.125		153.551	0.344702	0.391448	0.297957		Cell#9	11	2		125.63	170.5
												161	2.84667	261	0.53					256	0.7325	201	1.19185	30	0.218333	263.7	0.246508	161	0.2	292	0.425	180.21	0.13		173.551	0.415298	0.470637	0.35996		Cell#10	9	3		104.69	170.5
														289	0.34					281	0.8775	223.333	1.23995	32	0.12	293	1.065	178	1.93	325	0.63	201.56	0.24		193.551	0.486643	0.546065	0.427221		Cell#11	86	2		62.81	170.5
	put.bAp (in vivo)	µm	MEAN	MEAN+SEM	MEAN-SEM									318	0.52					301	1.4575	245.667	1.43484	34	0.27			194	0.66	362	0.9	220.88	0.32		213.551	0.558983	0.622257	0.49571		Cell#12	11	5		104.69	170.5
		-8.36083	0.445	0.51657	0.37343																	268	1.02281	36	0.238333			209	0.39			240.41	0.345		233.551	0.620575	0.685458	0.555693			307	85		125.63
		16.6392	1.2425	1.42847	1.05653																	290.333	1.13768	38	0.111667							259.08	0.305		253.551	0.668581	0.734049	0.603113						111.67
		41.6392	1.5025	1.82624	1.17876																	312.667	1.89791	40	0.29							281.4	0.42		273.551	0.736393	0.808007	0.664778						111.67
		66.6392	1.01	1.3777	0.642304																	335	1.39471	42	0.256667							300.33	0.48		293.551	0.810873	0.895572	0.726174
		91.6392	0.715	0.792782	0.637218																			44	0.233333							319.7	0.56		313.551	0.882429	0.976913	0.787945
		116.639	0.625	0.750654	0.499346																			46	0.176667							343.52	0.925		333.551	0.932052	1.0349	0.8292
		141.639	0.4875	0.577485	0.397515																			48	0.185							362.62	1.05		353.551	0.960005	1.06754	0.852469
		166.639	0.2525	0.278905	0.226095																			50	0.19
		191.639	0.385	0.533492	0.236508																			52	0.206667
		216.639	0.2	0.284853	0.115147																			54	0.188333
		241.639	0.21	0.238284	0.181716																			56	0.27
		266.639	0.0975	0.137046	0.057954																			58	0.33
		291.639	0.06	0.115377	0.00462251																			60	0.123333
																								62	0.283333
																								64	0.131667
	bAp (in vitro)	µm	MEAN	MEAN+SEM	MEAN-SEM																			66	0.253333
		2.69961	0.701271	0.88887	0.513672																			68	0.155
		14.6996	0.840438	1.08787	0.593003																			70	0.0916667
		26.6996	0.488944	0.595479	0.382409																			72	0.176667
		38.6996	0.463602	0.539381	0.387822																			74	0.161667
		50.6996	0.413814	0.509723	0.317905																			76	0.183333
		62.6996	0.147456	0.176856	0.118055																			78	0.148333
		74.6996	0.10642	0.184651	0.0281897																			80	0.191667
		86.6996	0	0	0																			82	0.29
																								84	0.298333
																								86	0.203333
	in vivo putativ bAp (global activation mode) single data																							88	0.271667
																								90	0.293333
	distance (µm)	max(ΔF/F)	max(ΔF/F)																					92	0.27
	0	0.589255	0.861476																					94	0.143333
	29.3	0.832895	1.36127																					96	0.215
	58.6	0.835924	1.4206																					98	0.281667
	87.9	0.640815	0.909775																					100	0.26
	117.2	0.523703	0.489627																					102	0.16
	146.5	0.396297	0.362593																					104	0.183333
	175.8	0.251778	0.269852																					106	0.238333
	205.1	0.170443	0.17948																					108	0.266667
	234.4	0.169705	0.154371																					110	0.176667
	263.7	0.170963	0.160963																					112	0.24
	293	0.138222	0.15																					114	0.201667
																								116	0.61
	distance (µm)	max(ΔF/F)	max(ΔF/F)																					118	0.406667
	0	0.470715	0.743008																					120	0.423333
	27.3636	0.899737	1.2882																					122	0.29
	54.7273	1.12244	1.62041																					124	0.0966667
	82.0909	0.995301	1.35459																					126	0.448333
	109.455	0.703383	0.892519																					128	0.423333
	136.818	0.480752	0.601579																					130	0.385
	164.182	0.283045	0.454549																					132	0.348333
	191.545	0.237707	0.399774																					134	0.378333
	218.909	0.180526	0.329511																					136	0.318333
	246.273	0.0848498	0.0994738																					138	0.23
	273.636	0.0189849	-0.0328568																					140	0.421667
	301	-0.00744354	-0.010752																					142	0.416667
																								144	0.411667
																								146	0.34
	in vivo SPW-R-dSpike (local activation mode) single data																							148	0.266667
																								150	0.2
	distance (µm)	max(ΔF/F)	max(ΔF/F)	max(ΔF/F)																				152	0.24
	0	0.117884	0.118861	0.106025																				154	0.266667
	27.3636	0.118585	0.210787	0.158164																				156	0.28
	54.7273	0.161035	0.257683	0.210628																				158	0.273333
	82.0909	0.230288	0.280412	0.233039																				160	0.245
	109.455	0.311955	0.305643	0.23927																				162	0.278333
	136.818	0.325159	0.281174	0.242724																				164	0.243333
	164.182	0.474255	0.406414	0.33952																				166	0.208333
	191.545	0.737761	0.582727	0.423927																				168	0.336667
	218.909	0.864919	0.719881	0.515976																				170	0.338333
	246.273	0.884545	0.734848	0.573543																				172	0.42
	273.636	1.14086	0.903602	0.75861																				174	0.413333
	301	1.50667	1.1091	0.977374																				176	0.45
																								178	0.233333
	distance (µm)	max(ΔF/F)	max(ΔF/F)																					180	0.275
	0	0.0296881	0.0777728																					182	0.346667
	15	0.0425944	0.0864804																					184	0.388333
	30	0.0518601	0.0986523																					186	0.325
	45	0.0714582	0.122906																					188	0.293333
	60	0.0954895	0.146315																					190	0.441667
	75	0.105591	0.155179																					192	0.601667
	90	0.114043	0.157305																					194	0.491667
	105	0.125333	0.159275																					196	0.538333
	120	0.129698	0.185198																					198	0.658333
	135	0.134968	0.212317																					200	0.463333
	150	0.145023	0.324807																					202	0.686667
	165	0.194429	0.515964																					204	0.621667
	180	0.248641	0.739387																					206	0.715
	195	0.379418	0.929084																					208	0.81
	210	0.486062	1.18691																					210	0.891667
	225	0.573388	1.24149																					212	0.893333
	240	0.623709	1.37761																					214	0.748333
	255	0.940803	1.57336																					216	0.831667
	270	1.3361	1.80095																					218	0.603333
	285	1.82275	1.95707																					220	0.613333
																								222	0.641667
																								224	0.826667
																								226	0.681667
																								228	0.711667
																								230	0.476667
																								232	0.708333
																								234	0.713333
																								236	0.641667
																								238	0.61
																								240	0.663333
																								242	0.653333
																								244	0.573333
																								246	0.563333
																								248	0.533333
																								250	0.515
																								252	0.44
																								254	0.653333
																								256	0.685
																								258	0.576667
																								260	0.595
																								262	0.858333
																								264	0.895
																								266	1.03833
																								268	0.878333
																								270	0.75
																								272	0.513333
																								274	0.578333
																								276	0.731667
																								278	0.52
																								280	0.45
																								282	0.756667
																								284	0.663333
																								286	0.775
																								288	0.851667
																								290	1.07667
																								292	0.725
																								294	0.885
																								296	0.708333
																								298	0.581667
																								300	0.941667
																								302	0.848333
																								304	0.843333
																								306	0.696667
																								308	0.843333
																								310	0.656667
																								312	1.06333
																								314	1.37333
																								316	0.986667
																								318	0.851667
																								320	0.806667
																								322	0.935
																								324	0.843333
																								326	0.905
																								328	0.815
[truncated: 36 more columns]

## Sheet: Figure 3.
A																															C
	Main figure								A inset #1					A inset #2									A inset #3									data at the rigth and left side of the gap between the two clsuters arre shown
	duration of ripples	log (Ca2+) area	log (peak-to-peak)						Histogram					Histogram									Histogram								Top panel			Bottom panel
			high ripple group	doublets	low-ripple group				Bin Centre	Count				Bin Center	Count								Bin Center	Count							5	0.38564		5	0.55695	0.07006		Bottom panel, average Euclidean distance (mean±SD) from the six closest neighbours
	x	y	z(1)	z(2)	z(3)				10	5				Frequency Counts	Frequency Counts of C								Frequency Counts	Frequency Counts of D							6	0.42902		6	0.64697	0.09329		calculated from data in the top panel. Asterisks indicate statistical significance at the
	29.6353	0.70018	--	--	1.87096				30	39				0.65	1								22.5	1							7	0.48551		7	0.63401	0.09882		centre four points (two sided two sample t-test, p = 0.00134, 2.38∙10-7, 3.08∙10-6, 0.00011).
	29.1078	1.22541	--	--	1.41389				50	23				0.75	0								37.5	5							8	0.70018		8	0.34565	0.02443		when Welch correction is added, the centre two points remained significant p= 0.024, 0.04).
	31.2004	0.91696	--	--	2.25146				70	3				0.85	1								52.5	8							9	0.87652		9	0.39203	0.08815
	47.6024	1.01837	--	--	1.89534				90	0				0.95	1								67.5	9							10	0.91696		10	0.23763	0.0741
	24.9136	1.0024	--	--	1.87998				110	1				1.05	1								82.5	11							11	0.92157		11	0.05598	0.01947
	22.3689	0.87652	--	--	1.86638				130	1				1.15	3								97.5	10							12	0.94072		12	0.00807	0.00141
	21.9088	0.38564	--	--	1.87662				150	2				1.25	8								112.5	6							13	0.96453		13	0.00539	0.000922203
	42.2587	1.1095	--	--	1.79789				170	2				1.35	12								127.5	3							14	0.97352		14	0.00463	0.00103
	15.2225	0.48551	--	--	1.90493				190	1				1.45	1								142.5	5							15	0.97776		15	0.00265	0.000506836
	51.7173	0.92157	--	--	1.98208				210	3				1.55	1								157.5	5							16	0.98599		16	0.00139	0.000140442
	51.872	1.07984	--	--	1.91432				230	1				1.65	2								172.5	8							17	0.99795		17	0.00125	0.000239074
	24.3614	0.42902	--	--	1.89856				250	1				1.75	3								187.5	4							18	1.0024		18	0.00094527	0.00024256
	26.2416	1.00861	--	--	1.91225									1.85	2								202.5	2							19	1.00323		19	0.000589239	0.00013012
	36.6799	1.01879	--	--	2.09006			A inset #1						1.95	4								217.5	2							20	1.00553		20	0.000422723	7.97857e-05
	24.4644	0.97776	--	--	1.89534			Fitted curves						2.05	3								232.5	2							21	1.00861		21	0.000727873	0.000166266
	64.9711	0.94072	--	--	1.55249			Fitted curves						2.15	6								247.5	1							22	1.01837		22	0.000845272	8.6208e-05
	40.7476	1.05664	--	--	1.63639			Independent Variable	Fit Peak 1	Independent Variable2	Fit Peak 2			2.25	4								262.5	1							23	1.01879		23	0.00205	0.000539615
	32.8773	1.03332	--	--	1.75243			10.8616	6.02846	10	0.05284			2.35	6																24	1.02987		24	0.00393	0.000938946
	38.3206	0.97352	--	--	1.6039			12.527	7.76916	15.0349	0.0654			2.45	2								A inset #3								25	1.03332		25	0.00896	0.00225
	18.2002	1.00323	--	--	1.71328			14.1167	9.73754	24.8005	0.09708			2.55	3								Fitted curves								26	1.05664		26	0.03451	0.01117
	22.3746	0.96453	--	--	1.69316			15.6325	11.8992	34.1676	0.1386			2.65	1								Independent Variable	Fit Peak 1	Independent Variable2	Fit Peak 2	Independent Variable	Cumulative Fit Peak			27	1.07984		27	0.15763	0.0516
	48.1051	0.98599	--	--	1.77576			17.0761	14.21	43.1444	0.19088			2.75	1								24.2319	2.05408	22.5	1.88014e-09	22.5	1.8446			28	1.1095		28	0.31625	0.07654
	31.0473	0.99795	--	--	2.0557			18.4493	16.6193	51.7394	0.25437			2.85	1								27.5889	2.50628	54.3612	8.66511e-06	24.5513	2.09447			29	1.22541		29	0.31199	0.03973
	15.9354	1.02987	--	--	1.77433			19.7539	19.0743	59.9607	0.32888			2.95	1								30.806	2.99725	86.2224	0.00524	26.6026	2.36705			30	1.4409		30	0.34393	0.05106
	30.4148	1.00553	--	--	1.58889			20.9916	21.5233	67.8166	0.41366			3.05	1								33.8863	3.51897	88.8627	0.00813	28.6538	2.66259			31	1.53788		31	0.31107	0.074
	22.2655	1.95284	2.41225	--	--			22.1641	23.9188	75.3155	0.50735												36.8327	4.06237	93.9773	0.0183	30.7051	2.981			32	1.54915		32	0.14456	0.03978
	22.6233	2.21924	2.16394	--	--			23.2733	26.2197	82.4657	0.60817			A inset #2									39.6481	4.6179	98.8743	0.0379	32.7564	3.32188			33	1.63111		33	0.0849	0.01598
	36.0232	1.8515	2.38729	--	--			24.3209	28.3927	89.2755	0.71401			Fitted curves									42.3356	5.17608	103.558	0.07272	34.8077	3.68442			34	1.64604		34	0.08678	0.01525
	33.3535	2.19704	2.13389	--	--			25.3086	30.4129	95.7532	0.82262			Independent Variable	Fit Peak 1	Independent Variable2	Fit Peak 2	Independent Variable	Cumulative Fit Peak				44.8981	5.7279	108.034	0.13009	36.859	4.0674			35	1.65778		35	0.10733	0.01621
	47.9017	1.95188	2.20226	--	--			26.2383	32.2636	101.907	0.93174			0.65	2.23134e-22	0.65	0.000324341	0.65	0.000324341				47.3386	6.26527	112.307	0.21832	38.9103	4.46918			36	1.81105		36	0.09073	0.01413
	42.9438	2.12185	2.36007	--	--			27.1116	33.9358	107.745	1.03925			0.7521	6.67824e-16	0.69678	0.000577704	0.66206	0.000377037				49.6601	6.78124	116.381	0.34572	40.9615	4.88766			37	1.84125		37	0.083	0.0174
	67.4608	2.43619	2.07251	--	--			27.9304	35.427	113.277	1.14329			0.8542	1.66003e-10	0.78745	0.00168	0.67412	0.000437773				51.8655	7.27015	120.261	0.51932	43.0128	5.32031			38	1.8515		38	0.05704	0.01426
	43.903	2.15654	2.2355	--	--			28.6963	36.7405	118.509	1.24227			0.9563	3.42712e-06	0.87434	0.00439	0.68618	0.000507687				53.9579	7.7277	123.951	0.74368	45.0641	5.76416			39	1.88238		39	0.02015	0.00184
	34.4946	2.70811	2.14251	--	--			29.4112	37.8837	123.45	1.33499			1.0584	0.00588	0.95754	0.01039	0.69824	0.000588065				55.9402	8.15094	127.457	1.01995	47.1154	6.21581			40	1.93359		40	0.02026	0.00345
	35.815	2.55954	1.84994	--	--			30.0769	38.8672	128.11	1.42058			1.06727	0.00998	1.03712	0.02245	0.7103	0.000680356				57.8153	8.53812	130.784	1.34541	49.1667	6.67148			41	1.95188		41	0.01759	0.00393
	40.6286	1.53788	2.26867	--	--			30.695	39.704	132.495	1.49851			1.08441	0.02632	1.11316	0.04466	0.72236	0.000786193				59.5863	8.88863	133.935	1.71369	51.218	7.12705			42	1.95284		42	0.01213	0.00221
	41.6022	2.37216	1.96764	--	--			31.2673	40.4079	136.615	1.56855			1.10072	0.06208	1.18575	0.08239	0.73442	0.000907411				61.2561	9.20276	136.916	2.11536	53.2692	7.5781			43	1.97444		43	0.01425	0.00336
	30.5351	2.64217	2.2817	--	--			31.7957	40.9936	140.477	1.63074			1.11624	0.13239	1.25496	0.14189	0.74648	0.00105				62.8277	9.48159	139.732	2.53902	55.3205	8.01999			44	1.99477		44	0.01939	0.00343
	43.5558	2.33936	2.24186	--	--			32.2818	41.4754	144.09	1.6853			1.13098	0.25775	1.32088	0.2296	0.75854	0.0012				64.3042	9.72679	142.387	2.9724	57.3718	8.44793			45	2.02043		45	0.02088	0.00208
	33.5983	2.06974	2.2524	--	--			32.7274	41.8672	147.462	1.73264			1.14497	0.46224	1.38358	0.35109	0.7706	0.00139				65.6883	9.94046	144.885	3.40352	59.4231	8.85706			46	2.06974		46	0.01952	0.00342
	36.4034	2.42658	2.06309	--	--			33.1343	42.1821	150.602	1.77326			1.15822	0.76998	1.44315	0.51013	0.78266	0.00159				66.9832	10.125	147.232	3.82158	61.4744	9.24255			47	2.09018		47	0.01563	0.00366
	53.2718	2.20852	2.36265	--	--			33.5042	42.4319	153.518	1.80774			1.17076	1.20048	1.49966	0.70785	0.79472	0.00183				68.1918	10.283	149.433	4.21759	63.5256	9.59969			48	2.09946		48	0.00981	0.00238
	28.0692	2.09018	2.01185	--	--			33.8389	42.6276	156.218	1.83669			1.1826	1.76426	1.55321	0.94237	0.80678	0.00209				69.3171	10.417	151.491	4.58472	65.5769	9.92399			49	2.10262		49	0.00633	0.00113
	35.0614	2.33252	2.23105	--	--			34.1402	42.7786	158.71	1.86074			1.19376	2.45984	1.60385	1.20889	0.81884	0.00239				70.362	10.5297	153.413	4.91839	67.6282	10.2112			50	2.12185		50	0.00602	0.000758202
	30.8796	2.50128	2.00771	--	--			34.4098	42.8933	161.003	1.8805			1.20427	3.27312	1.65169	1.50023	0.8309	0.00274				71.3296	10.6237	155.202	5.21609	69.6795	10.4577			51	2.14511		51	0.00792	0.00102
	30.643	2.29717	2.31657	--	--			34.6495	42.9791	163.105	1.89655			1.21414	4.17902	1.69679	1.80762	0.84296	0.00313				72.2228	10.7012	156.863	5.47714	71.7308	10.66			52	2.15654		52	0.00879	0.00119
	40.393	2.14511	2.10495	--	--			34.861	43.0419	165.025	1.90944			1.22339	5.14501	1.73924	2.12167	0.85503	0.00357				73.0446	10.7646	158.401	5.70234	73.782	10.8154			53	2.1709		53	0.00759	0.000898687
	44.3883	1.97444	1.91944	--	--			35.0461	43.0871	166.77	1.91967			1.23205	6.13531	1.77911	2.43325	0.86709	0.00406				73.7979	10.8158	159.821	5.89362	75.8333	10.9218			54	2.19704		54	0.00608	0.000971301
	34.5247	2.84134	2.30957	--	--			35.2065	43.1187	168.349	1.92767			1.24013	7.11512	1.8165	2.73422	0.87915	0.00462				74.4857	10.8568	161.128	6.05365	77.8846	10.9777			55	2.20852		55	0.00708	0.00126
	42.8156	1.54915	1.71817	--	--			35.3441	43.1402	169.77	1.93384			1.24765	8.05395	1.85147	3.01792	0.89121	0.00525				75.1111	10.8893	162.325	6.18557	79.9359	10.9825			56	2.21792		56	0.01077	0.00238
	40.4281	1.99477	1.97934	--	--			35.4606	43.1544	171.041	1.93853			1.25464	8.92768	1.88412	3.27939	0.90327	0.00596				75.677	10.9146	163.419	6.29274	81.9872	10.9361			57	2.21924		57	0.01825	0.00407
	37.5619	1.4409	1.96213	--	--			35.5577	43.1635	172.172	1.94203			1.26111	9.71954	1.91451	3.51544	0.91533	0.00676				76.1863	10.9342	164.413	6.37852	84.0385	10.8393			58	2.25975		58	0.0151	0.00113
	25.1087	2.34037	2.0052	--	--			35.6372	43.169	173.17	1.9446			1.26708	10.4199	1.94273	3.72447	0.92739	0.00765				76.6421	10.949	165.313	6.44615	86.0897	10.6935			59	2.29717		59	0.01622	0.00271
	25.1087	1.88238	1.84392	--	--			35.7008	43.1721	174.043	1.94644			1.27257	11.0256	1.96887	3.90627	0.93945	0.00865				77.0473	10.96	166.122	6.49863	88.141	10.5009			60	2.31889		60	0.01453	0.0039
	11.2573	2.31889	2.33886	--	--			35.7504	43.1738	174.8	1.94773			1.27761	11.5385	1.99299	4.06171	0.95151	0.00978				77.4048	10.9681	166.847	6.53867	90.1923	10.2645			61	2.32443		61	0.0055	0.00162
	11.236	1.84125	1.77148	--	--			35.7877	43.1746	175.449	1.94861			1.28221	11.9642	2.01519	4.19248	0.96357	0.01104				77.7178	10.9739	167.491	6.56868	92.2436	9.98766			62	2.33252		62	0.00318	0.000691288
	22.7291	2.91725	1.87998	--	--			35.8144	43.175	175.998	1.94919			1.28639	12.3108	2.03554	4.30075	0.97563	0.01245				77.9891	10.978	168.06	6.59072	94.2949	9.67444			63	2.33936		63	0.00937	0.00299
	39.0737	2.55945	2.10958	--	--			35.8323	43.1751	176.456	1.94956			1.29017	12.5877	2.05411	4.38902	0.98769	0.01404				78.2216	10.9808	168.557	6.60657	96.3461	9.32938			64	2.34037		64	0.01794	0.00417
	51.6569	3.05444	2.20172	--	--			35.8431	43.1752	176.831	1.94978			1.29358	12.8048	2.07101	4.45988	0.99975	0.01584				78.4185	10.9826	168.988	6.61769	98.3974	8.95744			65	2.37216		65	0.01855	0.00262
	33.4386	2.02043	1.97667	--	--			35.8487	43.1752	177.132	1.94991			1.29662	12.9717	2.08629	4.51586	1.01181	0.01793				78.5827	10.9838	169.358	6.62527	100.449	8.5639			66	2.42658		66	0.02483	0.00321
	42.619	1.81105	1.74943	--	--			35.8507	43.1752	177.365	1.94998			1.29933	13.0976	2.10005	4.55937	1.02387	0.02044				78.7171	10.9845	169.671	6.63028	102.5	8.15432			67	2.43619		67	0.0334	0.00573
	53.4045	2.10262	2.03276	--	--			35.851	43.1752	177.541	1.95002			1.30172	13.1905	2.11236	4.59262	1.03593	0.02361				78.8247	10.9849	169.932	6.63346	104.551	7.73441			68	2.46065		68	0.03078	0.00444
	67.1267	2.25975	2.22201	--	--			35.8516	43.1752	177.667	1.95003			1.30381	13.2575	2.1233	4.61755	1.04799	0.02792				78.9085	10.9851	170.146	6.6354	106.603	7.31			69	2.50128		69	0.02873	0.00307
	47.6233	1.64604	2.25852	--	--			35.8553	43.1752	177.752	1.95004			1.30563	13.3046	2.13296	4.63589	1.06005	0.03425				78.9715	10.9852	170.317	6.63651	108.654	6.88694			70	2.55945		70	0.03574	0.00562
	42.4045	1.63111	1.82533	--	--			35.8653	43.1751	177.803	1.95004			1.30718	13.3367	2.14141	4.64908	1.07211	0.04421				79.0166	10.9852	170.45	6.6371	110.705	6.47102			71	2.55954		71	0.02738	0.00352
	40.5635	1.65778	1.97845	--	--			35.8848	43.175	177.829	1.95004			1.3085	13.358	2.14874	4.65833	1.08417	0.06053				79.0469	10.9853	170.55	6.6374	112.756	6.06792			72	2.60367		72	0.02765	0.00473
	195.516	2.8099		2.02961	--			35.9169	43.1746	177.839	1.95004			1.3096	13.3715	2.15502	4.66465	1.09623	0.08781				79.0652	10.9853	170.622	6.63752	114.808	5.68313			73	2.63322		73	0.04865	0.01159
	214.328	2.89322		2.21224	--			35.9648	43.1734	177.84	1.95004			1.31049	13.3797	2.16034	4.66882	1.10829	0.13327				79.0747	10.9853	170.67	6.63757	116.859	5.32188			74	2.64217		74	0.07987	0.01623
	248.003	2.83966		2.2524	--			36.0318	43.1707	177.841	1.95004			1.31121	13.3845	2.16477	4.67147	1.12035	0.2078				79.0781	10.9853	170.699	6.63759	118.91	4.98908			75	2.70811		75	0.06628	0.00564
	194.009	3.06743		2.05346	--			36.1208	43.1653	177.845	1.95004			1.31177	13.387	2.1684	4.67308	1.13241	0.32692				79.0786	10.9853	170.714	6.63759	120.962	4.68926			76	2.8099		76	0.07853	0.01338
	171.173	2.63322		2.33064	--			36.2351	43.1551	177.856	1.95004			1.3122	13.3882	2.17131	4.674	1.14447	0.51152				79.0796	10.9853	170.72	6.63759	123.013	4.42647			77	2.83966		77	0.06609	0.01509
	140.736	2.46065		2.16741	--			36.3779	43.1374	177.878	1.95004			1.3125	13.3888	2.17357	4.6745	1.15653	0.78783				79.0862	10.9853	170.721	6.63759	125.064	4.20424			78	2.84134		78	0.05129	0.00999
	131.263	2.1709		2.20226	--			36.5523	43.1083	177.915	1.95004			1.3127	13.389	2.17527	4.67474	1.16859	1.18631				79.1042	10.9853	170.721	6.63759	127.115	4.0255			79	2.89322		79	0.04975	0.00939
	175.92	2.60367		2.21068	--			36.7615	43.0625	177.969	1.95003			1.31282	13.3891	2.17649	4.67485	1.18065	1.73889				79.1393	10.9852	170.726	6.63759	129.167	3.89247			80	2.91725		80	0.06003	0.00862
	106.905	2.09946		2.17256	--			37.0085	42.9932	178.044	1.95003			1.31289	13.3891	2.17731	4.67489	1.19271	2.47436				79.1971	10.9852	170.739	6.63759	131.218	3.80663			81	2.99656		81	9.02881	3.66178
	158.328	2.21792		2.28742	--			37.2967	42.8916	178.145	1.95002			1.31291	13.3891	2.1778	4.6749	1.20477	3.41212				79.2834	10.985	170.764	6.63758	133.269	3.76861			82	3.05444		82	18.7075	4.81156
	218.567	2.99656		2.22202	--			37.6292	42.7469	178.274	1.94999			1.31291	13.3891	2.17806	4.6749	1.21683	4.55492				79.4038	10.9846	170.805	6.63754	135.321	3.77812			83	3.06743		83	28.2551	5.14853
	224.784	2.32443		1.97128	--			38.0091	42.5459	178.435	1.94995			1.31292	13.3891	2.17815	4.6749	1.22889	5.88205				79.564	10.9838	170.866	6.63745	137.372	3.83393
	--	1.93359		1.81895	--			38.4395	42.2727	178.632	1.94988			1.31294	13.3891	2.17817	4.6749	1.24095	7.34473				79.7698	10.9823	170.952	6.63723	139.423	3.93379
								38.9237	41.909	178.868	1.94978			1.31302	13.389	2.17817	4.6749	1.25302	8.86539				80.0267	10.9798	171.066	6.6368	141.474	4.07442
								39.4648	41.4337	179.147	1.94961			1.31317	13.389	2.17823	4.6749	1.26508	10.3423				80.3405	10.9755	171.212	6.63599	143.526	4.25152
								40.0659	40.8235	179.473	1.94937			1.31342	13.3887	2.17837	4.6749	1.27714	11.6598				80.7169	10.9688	171.394	6.63457	145.577	4.45982
								40.7303	40.0532	179.848	1.94903			1.31379	13.3879	2.17864	4.6749	1.2892	12.7028				81.1615	10.9587	171.617	6.63225	147.628	4.69316
								41.461	39.0969	180.277	1.94856			1.3143	13.386	2.17909	4.67489	1.30126	13.3734				81.6801	10.9439	171.885	6.62859	149.679	4.94456
								42.2613	37.929	180.763	1.94791			1.31499	13.3822	2.17977	4.67486	1.31332	13.6065				82.2784	10.9228	172.201	6.62305	151.731	5.20642
								43.1343	36.5261	181.31	1.94703			1.31586	13.3751	2.18071	4.67478	1.32538	13.38				82.9619	10.8933	172.569	6.61492	153.782	5.47069
								44.0832	34.8695	181.921	1.94588			1.31696	13.3629	2.18197	4.67463	1.33744	12.7192				83.7365	10.8532	172.994	6.60333	155.833	5.7291
								45.1111	32.9478	182.6	1.94439			1.3183	13.3427	2.18358	4.67434	1.3495	11.6921				84.6077	10.7997	173.48	6.58719	157.885	5.97337
								46.2212	30.7602	183.35	1.94247			1.31991	13.311	2.18559	4.67385	1.36156	10.3981				85.5814	10.7294	174.031	6.56521	159.936	6.19549
								47.4166	28.3195	184.175	1.94004			1.32181	13.2632	2.18805	4.67303	1.37362	8.95331				86.6632	10.6386	174.65	6.53582	161.987	6.38797
								48.7006	25.6545	185.079	1.93699			1.32402	13.1932	2.191	4.67175	1.38568	7.47285				87.8587	10.5232	175.342	6.49724	164.038	6.5441
								50.0762	22.8122	186.065	1.93322			1.32658	13.0938	2.19448	4.66981	1.39774	6.05724				89.1736	10.3787	176.111	6.44739	166.09	6.65814
								51.5467	19.8576	187.136	1.92857			1.3295	12.9565	2.19854	4.66695	1.4098	4.78233				90.6137	10.2	176.96	6.38395	168.141	6.72557
								53.1151	16.8711	188.297	1.92292			1.33281	12.7712	2.20322	4.66288	1.42186	3.69506				92.1847	9.98228	177.895	6.30437	170.192	6.74318
								54.7848	13.9442	189.551	1.91608			1.33653	12.5267	2.20858	4.65721	1.43392	2.81452				93.8922	9.72053	178.918	6.2059	172.244	6.70923
								56.5587	11.1715	190.9	1.9079			1.34069	12.2112	2.21464	4.64947	1.44598	2.13671				95.7418	9.41014	180.035	6.08567	174.295	6.62344
								58.4401	8.64126	192.35	1.89815			1.34531	11.8126	2.22147	4.6391	1.45804	1.64151				97.7394	9.04721	181.248	5.94079	176.346	6.48698
								60.4322	6.42568	193.904	1.88664			1.35042	11.3199	2.22909	4.62545	1.4701	1.29984				99.8906	8.62899	182.563	5.76853	178.397	6.30243
								62.538	4.57189	195.564	1.87313			1.35603	10.7242	2.23756	4.60776	1.48216	1.07985				102.201	8.15432	183.982	5.56644	180.449	6.07359
								64.7608	3.09662	197.335	1.85738			1.36219	10.0209	2.24693	4.58514	1.49422	0.95139				104.676	7.62419	185.511	5.33261	182.5	5.80536
								67.1038	1.98559	199.221	1.83913			1.3689	9.21073	2.25723	4.55661	1.50628	0.88865				107.322	7.04216	187.153	5.06593	184.551	5.50349
								69.57	1.19811	201.224	1.81813			1.37619	8.30246	2.2685	4.52105	1.51834	0.87121				110.145	6.41482	188.912	4.76637	186.603	5.17436
								72.1627	0.67592	203.349	1.7941			1.38409	7.31377	2.28081	4.47725	1.5304	0.88394				113.149	5.7519	190.793	4.43524	188.654	4.8247
								74.8849	0.35404	205.598	1.76677			1.39262	6.27198	2.29418	4.42389	1.54246	0.91632				116.341	5.06629	192.798	4.07544	190.705	4.46139
								77.74	0.17089	207.976	1.73589			1.40181	5.2131	2.30867	4.35958	1.55452	0.96136				119.727	4.37359	194.934	3.69165	192.756	4.09117
								80.731	0.0754	210.486	1.7012			1.41168	4.17919	2.32431	4.2829	1.56658	1.01469				123.312	3.69133	197.202	3.29034	194.808	3.72045
								82.2784	0.0483	213.132	1.66248			1.42226	3.21387	2.34116	4.1924	1.57864	1.07369				127.101	3.03778	199.608	2.87968	196.859	3.35513
								99.0506	0.000146687	215.917	1.61953			1.43356	2.35659	2.35925	4.08673	1.5907	1.13683				131.101	2.43045	202.156	2.46922	198.91	3.00044
								115.823	7.56025e-08	218.845	1.57221			1.44561	1.63668	2.37864	3.96463	1.60276	1.2033				135.317	1.88451	204.849	2.06931	200.962	2.66084
								132.595	6.61232e-12	221.919	1.52041			1.45845	1.06875	2.39936	3.82509	1.61482	1.27263				139.755	1.41123	207.691	1.69041	203.013	2.33995
								149.367	9.81393e-17	225.143	1.4641			1.47208	0.6509	2.42146	3.6674	1.62688	1.34459				144.42	1.0169	210.687	1.34217	205.064	2.04055
								166.139	2.47175e-22	228.52	1.40333			1.48655	0.36647	2.44499	3.49126	1.63894	1.41903				149.319	0.70226	213.841	1.03258	207.115	1.76458
								182.911	1.05642e-28	232.055	1.33825			1.50186	0.18892	2.46999	3.29694	1.65101	1.49584				154.456	0.46281	217.157	0.76714	209.167	1.51315
								199.684	7.66198e-36	235.75	1.26907			1.51804	0.08823	2.49651	3.08532	1.66307	1.57495				159.839	0.28972	220.638	0.5484	211.218	1.28669
								216.456	9.43011e-44	239.61	1.19617			1.53513	0.03691	2.52458	2.85803	1.67513	1.65628				165.471	0.17142	224.289	0.37574	213.269	1.08495
								233.228	1.96954e-52	243.637	1.11999			1.55314	0.01366	2.55426	2.61747	1.68719	1.73973				171.36	0.09536	228.114	0.24572	215.321	0.90719
								250	6.98046e-62	247.835	1.04111			1.5721	0.00441	2.58558	2.36686	1.69925	1.82521				177.51	0.0496	232.117	0.15268	217.372	0.75219
														1.59203	0.00123	2.6186	2.11018	1.71131	1.91261				183.927	0.02397	236.302	0.08971	219.423	0.61845
														1.61295	0.000288757	2.65336	1.85203	1.72337	2.0018				187.238	0.01618	240.672	0.04959	221.474	0.50423
														1.62379	0.000130964	2.6899	1.59746	1.73543	2.09265				224.869	7.86344e-05	242.929	0.03598	223.526	0.40765
														1.78226	5.10997e-11	2.72826	1.35172	1.74749	2.18502								225.577	0.32682
														1.94073	4.97083e-20	2.7685	1.11988	1.75955	2.27875								227.628	0.25981
														2.0992	1.20554e-31	2.81065	0.90653	1.77161	2.37367								229.679	0.20481
														2.25766	7.28923e-46	2.85476	0.7154	1.78367	2.46959								231.731	0.1601
														2.41613	1.09881e-62	2.90087	0.54907	1.79573	2.56632								233.782	0.1241
														2.5746	4.12962e-82	2.94904	0.40881	1.80779	2.66366								235.833	0.09539
														2.73307	3.86938e-104	2.9993	0.29446	1.81985	2.7614								237.885	0.07271
														2.89153	9.0389e-129	3.02523	0.24661	1.83191	2.85932								239.936	0.05495
														3.05	0	3.05	0.20709	1.84397	2.95717								241.987	0.04119
																		1.85603	3.05473								244.038	0.03061
																		1.86809	3.15174								246.09	0.02256
																		1.88015	3.24796								248.141	0.01649
																		1.89221	3.34313								250.192	0.01195
																		1.90427	3.43698								252.244	0.00858
																		1.91633	3.52926								254.295	0.00612
																		1.92839	3.61969								256.346	0.00432
																		1.94045	3.70802								258.397	0.00303
																		1.95251	3.79397								260.449	0.0021
																		1.96457	3.87728
																		1.97663	3.9577
																		1.98869	4.03498
																		2.00075	4.10885
																		2.01281	4.1791
																		2.02487	4.24547
																		2.03693	4.30776
																		2.04899	4.36575
																		2.06106	4.41925
																		2.07312	4.46807
																		2.08518	4.51205
																		2.09724	4.55102
																		2.1093	4.58486
																		2.12136	4.61345
																		2.13342	4.63668
																		2.14548	4.65447
																		2.15754	4.66675
																		2.1696	4.6735
																		2.18166	4.67467
																		2.19372	4.67027
																		2.20578	4.66031
																		2.21784	4.64483
																		2.2299	4.62388
																		2.24196	4.59754
																		2.25402	4.5659
																		2.26608	4.52907
																		2.27814	4.48718
																		2.2902	4.44038
																		2.30226	4.38883
																		2.31432	4.3327
																		2.32638	4.2722
																		2.33844	4.20752
																		2.3505	4.13887
																		2.36256	4.0665
																		2.37462	3.99062
																		2.38668	3.9115
																		2.39874	3.82937
																		2.4108	3.74449
																		2.42286	3.65714
																		2.43492	3.56756
																		2.44698	3.47603
																		2.45905	3.3828
																		2.47111	3.28816
																		2.48317	3.19235
																		2.49523	3.09564
																		2.50729	2.99828
																		2.51935	2.90052
																		2.53141	2.8026
																		2.54347	2.70476
																		2.55553	2.60722
																		2.56759	2.51021
																		2.57965	2.41392
																		2.59171	2.31856
																		2.60377	2.22431
																		2.61583	2.13135
																		2.62789	2.03984
																		2.63995	1.94993
																		2.65201	1.86176
																		2.66407	1.77546
																		2.67613	1.69114
																		2.68819	1.60891
																		2.70025	1.52885
																		2.71231	1.45104
																		2.72437	1.37555
																		2.73643	1.30243
																		2.74849	1.23173
																		2.76055	1.16348
																		2.77261	1.0977
																		2.78467	1.0344
																		2.79673	0.9736
																		2.80879	0.91527
																		2.82085	0.85941
																		2.83291	0.806
																		2.84497	0.75501
																		2.85704	0.7064
																		2.8691	0.66013
																		2.88116	0.61616
																		2.89322	0.57443
																		2.90528	0.53489
																		2.91734	0.49747
																		2.9294	0.46213
																		2.94146	0.42878
																		2.95352	0.39736
																		2.96558	0.36781
																		2.97764	0.34005
																		2.9897	0.31401
																		3.00176	0.28962
																		3.01382	0.2668
																		3.02588	0.24549
																		3.03794	0.22561
																		3.05	0.20709

## Sheet: Figure 4.
																											single cell measurements
	A																										C							D						E							F
		high ripple dSpike						SPW-R doublet dSpike						low-ripple SPW-Ca						mat. sum Ca
		t(ms)	Mean (ΔF/F)	Mean+SEM	Mean-SEM			t(ms)	Mean (ΔF/F)	Mean+SEM	Mean-SEM			t(ms)	Mean (ΔF/F)	Mean+SEM	Mean-SEM			t(ms)	Mean (ΔF/F)	Mean+SEM	Mean-SEM				soma							proximalis						disztalis								Somatic region
		-420.597	0.0407296	0.106636	-0.0251767			-418.746	0.182695	0.210499	0.154891			-435.033	0.162019	0.242672	0.0813666			-423.217	-0.0277473	0.0368319	-0.0923265																									low	high
		-400.597	0.0433027	0.0816496	0.00495581			-398.746	0.124621	0.332933	-0.0836905			-415.033	-0.123638	-0.0339064	-0.213369			-403.217	-0.00357658	0.0604902	-0.0676433					low	high	1st	2nd				low	high	1st	2nd		low	high	1st	2nd				Animal #1	0.00646407	0.0671637
		-380.597	0.0119435	0.0698499	-0.045963			-378.746	-0.0756901	0.0114844	-0.162865			-395.033	0.013411	0.116725	-0.0899032			-383.217	0.0716187	0.11847	0.0247671					0.100497	0.0846407	0.0841437	0.119281				0.158784	0.114144	0.187126	0.274916		0.292264	0.363479	0.458395	0.769443				Animal#2	0.125083	0.156925
		-360.597	0.094944	0.133427	0.0564609			-358.746	0.00237535	0.0762412	-0.0714905			-375.033	-0.121542	-0.0188676	-0.224216			-363.217	0.128362	0.214502	0.0422231					0.0717126	0.0770719	0.0875689	0.142707				0.123425	0.134419	0.124144	0.22315		0.351383	0.377958	0.600719	0.97376				Animal #3	0.11	0.1725
		-340.597	0.110319	0.166187	0.0544504			-338.746	-0.00562215	0.0703402	-0.0815845			-355.033	-0.0278271	0.0721573	-0.127812			-343.217	0.130696	0.223036	0.0383556					0.0734252	0.15	0.148563	0.254198				0.115359	0.22906	0.190443	0.392377		0.386132	0.513533	0.833371	1.19613				Animal #4	0.001	0.05
		-320.597	0.0118775	0.0614421	-0.0376872			-318.746	-0.0579241	0.0545473	-0.170395			-335.033	0.122279	0.257693	-0.0131354			-323.217	0.0869278	0.173875	-1.90858e-05					0.100994	0.178341	0.0971258	0.305467				0.147293	0.293593	0.230665	0.495694		0.314862	0.761437	0.943922	1.40619				Animal #5	0.167458	0.156979
		-300.597	0.0355055	0.0903806	-0.0193696			-298.746	0.11209	0.127026	0.097153			-315.033	0.0146779	0.100539	-0.0711828			-303.217	0.115546	0.184854	0.0462382					0.0856348	0.147347	0.166629	0.18906				0.138012	0.207515	0.250665	0.265802		0.284641	0.990886	1.13127	1.87044
		-280.597	0.0322186	0.0836478	-0.0192106			-278.746	0.0057849	0.0874737	-0.0759039			-295.033	-0.201673	-0.156902	-0.246445			-283.217	0.00169122	0.0941509	-0.0907685					0.0229281	0.090497	0.153204	0.163425				0.0592815	0.119503	0.212874	0.190719		0.248784	1.03812	1.29453	2.27873
		-260.597	-0.0201635	0.0110943	-0.0514213			-258.746	0.0155155	0.104511	-0.0734799			-275.033	0.0840116	0.226353	-0.05833			-263.217	0.123981	0.17981	0.0681523					0.0646407	0.109281						0.079503	0.139006				0.236629	0.268838	0.415689	0.569557
		-240.597	0.012823	0.0558689	-0.0302229			-238.746	-0.0427608	0.0245165	-0.110038			-255.033	-0.0359465	0.0729808	-0.144874			-243.217	0.0656524	0.135721	-0.00441581					0.0739222	0.0429281						0.130222	0.0968503				0.236796	0.325305	0.565197	0.858287
		-220.597	0.00463775	0.0579513	-0.0486758			-218.746	0.167867	0.286347	0.0493881			-235.033	-0.100091	-0.0362514	-0.16393			-223.217	0.0660052	0.146314	-0.0143035					0.150275	0.153922						0.188233	0.175084				0.26221	0.492761	0.594252	1.30906					low	high
		-200.597	0.0221198	0.0819477	-0.0377082			-198.746	-0.0364626	0.0691674	-0.142093			-215.033	0.0724833	0.21262	-0.0676537			-203.217	0.0652426	0.138524	-0.00803927					0.0834252	0.198341						0.0931497	0.263814				0.236575	0.576742	0.620994	1.69895				Mean	0.084	0.122
		-180.597	0.0799636	0.111664	0.048263			-178.746	-0.0731072	-0.0301741	-0.11604			-195.033	-0.259908	-0.14709	-0.372726			-183.217	0.146452	0.209588	0.0833149					0.121988	0.050497						0.167736	0.0707185				0.189503	0.630275	1.04249	2.08348				SEM	0.0337046	0.0255734
		-160.597	0.0423115	0.088415	-0.00379196			-158.746	-0.0407808	0.0214073	-0.102969			-175.033	-0.139504	0.054082	-0.33309			-163.217	0.144357	0.227782	0.060932					0	0.109281						0.28	0.139006				0.224695	0.651491	1.33962	2.37238				STD	0.0753658	0.0571839
		-140.597	0.0643206	0.111181	0.0174605			-138.746	0.0983843	0.163858	0.0329103			-155.033	0.063805	0.290366	-0.162756			-143.217	0.117108	0.195833	0.0383824						0.105856							0.117072				0.267126	0.607952	0.394419	0.74906				p (unpaired)		0.395323
		-120.597	0.0538678	0.099023	0.00871251			-118.746	-0.0578891	-0.0178496	-0.0979286			-135.033	0.00214578	0.215782	-0.21149			-123.217	0.0780565	0.148295	0.00781788						0.0692815							0.0843652				0.36409	0.891054	0.481162	0.858341
		-100.597	0.0682129	0.130801	0.00562467			-98.7464	0.092731	0.151115	0.0343466			-115.033	-0.0691099	0.111975	-0.250195			-103.217	0.0729655	0.147596	-0.00166457						0.120994							0.155581				0.335581	1.11469	0.490994	1.27028
		-80.5972	0.107717	0.170331	0.0451021			-78.7464	-0.00848432	0.0696209	-0.0865895			-95.033	-0.152948	0.0484735	-0.354369			-83.2173	0.143108	0.223196	0.0630204						0.0958563							0.069006				0.21591	1.13365	0.494419	1.89878
		-60.5972	0.173905	0.249788	0.0980217			-58.7464	0.19628	0.287089	0.105471			-75.033	-0.115824	-0.030275	-0.201373			-63.2173	0.119186	0.213753	0.0246192						0.100178							0.145472				0.160222	1.45497	0.586078	2.29669
		-40.5972	0.315843	0.440503	0.191183			-38.7464	0.294282	0.497746	0.0908176			-55.033	-0.165691	-0.104773	-0.226608			-43.2173	0.325632	0.427964	0.223301						0.17906							0.270443				0.20685	1.79696	0.639006	2.45911
		-20.5972	0.547421	0.66537	0.429472			-18.7464	0.352818	0.475623	0.230012			-35.033	-0.101982	0.0604645	-0.264428			-23.2173	0.502092	0.630494	0.373689																	0.216629	0.394916	0.175856	0.981934				p (paired)		0.0449781
		-0.597196	0.692368	0.808467	0.576268			1.25358	0.685129	0.858699	0.51156			-15.033	0.0223055	0.142071	-0.0974597			-3.21725	0.772045	0.91249	0.631601					low	high	1st	2nd									0.199725	0.534365	0.54779	1.53481
		19.4028	0.662226	0.741754	0.582698			21.2536	0.724943	0.889748	0.560138			4.96696	-0.0754542	0.0522971	-0.203205			16.7827	0.715132	0.831896	0.598367				Mean	0.0775	0.115	0.123333	0.195				low	high	1st	2nd		0.297126	0.636078	0.874144	2.33657
		39.4028	0.701118	0.779793	0.622443			41.2536	0.567379	0.789021	0.345736			24.967	0.0581643	0.237308	-0.12098			36.7827	0.74605	0.853896	0.638205				SEM	0.0116856	0.0106719	0.01542	0.029524			Mean	0.140833	0.157222	0.198333	0.306667		0.33188	0.69906	0.969671	2.88598
		59.4028	0.679076	0.761772	0.59638			61.2536	0.518777	0.688782	0.348772			44.967	0.0682019	0.168812	-0.0324082			56.7827	0.772554	0.885556	0.659551				STD	0.0404801	0.0452769	0.0377712	0.0723187			SEM	0.0167177	0.0162055	0.0183333	0.0476562		0.295138	0.894419	0.857347	3.07403
		79.4028	0.691867	0.74549	0.638244			81.2536	0.451715	0.591488	0.311942			64.967	0.0403253	0.136112	-0.0554618			76.7827	0.671698	0.752215	0.59118				p (unpaired)		0.0281283	0.0344438	0.000384913			STD	0.0579119	0.0687541	0.0449073	0.116733		0.258341	1.17216	0.685138	2.89978
		99.4028	0.585577	0.619943	0.551212			101.254	0.616973	0.816101	0.417844			84.967	-0.0244202	0.0549587	-0.103799			96.7827	0.72562	0.792356	0.658884							0.68963	0.00391517			p (unpaired)		0.502358	0.0497628	0.000847691		0.0922096	0.171767	0.194365	0.523204
		119.403	0.588255	0.641263	0.535247			121.254	1.08686	1.23311	0.940598			104.967	0.0929351	0.248304	-0.0624333			116.783	0.751749	0.861509	0.64199								0.05						0.187559	0.000850714		0.0724311	0.219946	0.0437006	0.510168
		139.403	0.441041	0.506237	0.375845			141.254	1.16691	1.42739	0.906421			124.967	-0.138092	-0.0219508	-0.254233			136.783	0.833424	0.977317	0.689531															0.05		0.10685	0.303204	0.0637006	0.575964
		159.403	0.497682	0.566575	0.428789			161.254	1.5604	1.8457	1.2751			144.967	0.139076	0.25577	0.0223822			156.783	0.966466	1.11547	0.817465				p (paired)				0.0654995									0.125581	0.340719	0.236796	0.720443
		179.403	0.397219	0.480143	0.314294			181.254	2.05207	2.53707	1.56706			164.967	0.0658834	0.169284	-0.037517			176.783	1.10887	1.26573	0.952006											p (paired)				0.0594667		0.120497	0.389503	0.561048	1.15155
		199.403	0.262766	0.303284	0.222248			201.254	2.06551	2.56288	1.56815			184.967	0.111284	0.201423	0.021145			196.783	0.992618	1.1005	0.884739																	0.11221	0.456132	0.770611	1.49989
		219.403	0.356613	0.407748	0.305479			221.254	1.94156	2.43863	1.4445			204.967	0.14608	0.333442	-0.0412813			216.783	1.01949	1.11202	0.92696																	0.150994	0.314419	0.223976	0.494749
		239.403	0.301734	0.341817	0.261652			241.254	1.82126	2.35481	1.28772			224.967	-0.0238032	0.093431	-0.141037			236.783	1.03511	1.1565	0.913714																	0.104862	0.331934	0.268455	0.512766
		259.403	0.270027	0.302645	0.237409			261.254	1.68818	2.23055	1.14582			244.967	-0.0624521	0.0813116	-0.206216			256.783	0.908964	0.970472	0.847456																	0.114419	0.380497	0.366407	0.607952
		279.403	0.299436	0.354401	0.244471			281.254	1.45206	1.9818	0.922318			264.967	-0.00727691	0.127289	-0.141843			276.783	0.854787	0.946679	0.762895																	0.10094	0.528341	0.37873	0.748509
		299.403	0.179441	0.233871	0.12501			301.254	1.23302	1.57159	0.894443			284.967	0.0142798	0.0759232	-0.0473636			296.783	0.858131	0.946744	0.769518																	0.107347	0.700665	0.397569	1.00702
		319.403	0.305121	0.367318	0.242924			321.254	1.27473	1.83402	0.715429			304.967	-0.161279	-0.0750106	-0.247547			316.783	0.783409	0.922419	0.644399																	0.13	0.72315	0.432485	1.09735
		339.403	0.24191	0.301925	0.181896			341.254	1.31764	1.83462	0.80067			324.967	-0.0319059	0.050412	-0.114224			336.783	0.692522	0.820677	0.564366																	0.209335	0.482042
		359.403	0.22627	0.267216	0.185325			361.254	1.11035	1.58177	0.638941			344.967	0.0228135	0.107217	-0.0615898			356.783	0.633432	0.734227	0.532638																	0.159557	0.682599
		379.403	0.202752	0.233815	0.171689			381.254	1.13373	1.62229	0.645176			364.967	0.0177583	0.118969	-0.0834521			376.783	0.499779	0.558414	0.441144																	0.271162	0.814144
		399.403	0.209913	0.248041	0.171784			401.254	0.814577	1.04202	0.587131			384.967	-0.0662663	0.0300292	-0.162562			396.783	0.580688	0.668823	0.492553																	0.373204	0.834916
		419.403	0.115619	0.166418	0.0648194			421.254	0.96976	1.38829	0.551234			404.967	-0.0338637	0.093134	-0.160861			416.783	0.41407	0.489001	0.339139																	0.385581	1.25696
		439.403	0.135576	0.178033	0.0931195			441.254	0.940198	1.27847	0.601929			424.967	0.0595635	0.134893	-0.0157656			436.783	0.413629	0.456379	0.370878																	0.467844	1.7015
		459.403	0.0939148	0.116082	0.0717471			461.254	0.854469	1.12347	0.585471			444.967	-0.0471231	0.093407	-0.187653			456.783	0.401124	0.47672	0.325527																	0.287126	0.146575
		479.403	0.1503	0.208708	0.0918924			481.254	0.880651	1.17651	0.584792			464.967	-0.0464858	0.101831	-0.194803			476.783	0.37583	0.471507	0.280153																	0.412599	0.222707
		499.403	0.145573	0.191406	0.0997391			501.254	0.747946	0.985509	0.510384			484.967	-0.110898	1.73167e-05	-0.221814			496.783	0.455998	0.563648	0.348348																	0.425138	0.516904
		519.403	0.154219	0.179996	0.128442			521.254	0.906883	1.29873	0.515031			504.967	0.0483963	0.134986	-0.0381936			516.783	0.379798	0.455035	0.304561																	0.291216	0.830611
		539.403	0.237579	0.281581	0.193578			541.254	0.989523	1.38277	0.596273			524.967	-0.0775367	0.0732564	-0.22833			536.783	0.427907	0.502235	0.353579																	0.215138	0.921216
		559.403	0.0733644	0.132891	0.0138376			561.254	0.675476	0.914614	0.436337			544.967	-0.144284	-0.0436049	-0.244963			556.783	0.34777	0.416143	0.279397																	0.256132	0.870551
		579.403	0.201859	0.256113	0.147605			581.254	0.711605	0.937671	0.485538			564.967	-0.0425024	0.0405962	-0.125601			576.783	0.393004	0.491141	0.294867																	0.149778	0.385138
		599.403	0.115858	0.179078	0.0526387			601.254	0.585818	0.885906	0.285729			584.967	0.0531307	0.129263	-0.0230013			596.783	0.229607	0.320851	0.138364																	0.226796	0.549227
		619.403	0.101221	0.157197	0.045244			621.254	0.628177	0.94347	0.312883			604.967	-0.00233722	0.118034	-0.122709			616.783	0.231487	0.288845	0.17413																	0.238287	0.558509
		639.403	0.1476	0.193916	0.101283			641.254	0.590002	0.827503	0.352502			624.967	-0.145042	0.0123004	-0.302384			636.783	0.275187	0.346503	0.203872																	0.186353	0.527623
		659.403	0.104821	0.149286	0.0603567			661.254	0.744534	1.04413	0.444943			644.967	0.00874856	0.152941	-0.135444			656.783	0.265458	0.332681	0.198235																	0.168784	0.58315
		679.403	0.119497	0.165843	0.0731499			681.254	0.510247	0.72127	0.299223			664.967	-0.045505	0.0367328	-0.127743			676.783	0.2475	0.329736	0.165263																	0.184144	0.633868
		699.403	0.108866	0.165379	0.0523525			701.254	0.615444	0.782022	0.448867			684.967	-0.187228	-0.0203192	-0.354136			696.783	0.287838	0.332061	0.243615																	0.132431	0.412539
		719.403	0.0887342	0.139329	0.0381395			721.254	0.590487	0.752056	0.428917			704.967	-0.0925143	0.0467608	-0.231789			716.783	0.323941	0.392025	0.255858																	0.157569	0.61912
		739.403	0.068028	0.110159	0.0258975			741.254	0.416959	0.694466	0.139452			724.967	-0.0540275	0.105158	-0.213213			736.783	0.164877	0.248332	0.0814215																	0.0875149	0.811323
		759.403	0.149971	0.20201	0.0979324			761.254	0.495371	0.74721	0.243533			744.967	-0.0881686	-0.0539687	-0.122369			756.783	0.350512	0.450804	0.250221																	0.0774013	0.970719
		779.403	0.156423	0.218407	0.0944398			781.254	0.513521	0.774249	0.252793			764.967	-0.0961208	-0.0151122	-0.177129			776.783	0.261958	0.353011	0.170904																	0.15094	1.10917
		799.403	0.133123	0.187704	0.0785425			801.254	0.274821	0.453285	0.0963558			784.967	0.165864	0.302439	0.0292881			796.783	0.256	0.355701	0.156299																	0.26779	1.03127
		819.403	0.118819	0.168257	0.0693817			821.254	0.376538	0.670004	0.083071			804.967	-0.00157129	0.0931724	-0.0963149			816.783	0.263181	0.346287	0.180075																	0.243701	0.214695
		839.403	0.152037	0.198397	0.105676			841.254	0.668274	0.861071	0.475476			824.967	-0.017391	0.0834006	-0.118183			836.783	0.240863	0.289238	0.192488																	0.150443	0.169227
		859.403	0.146806	0.205749	0.0878622			861.254	0.485282	0.665784	0.304781			844.967	-0.0510858	0.114215	-0.216387			856.783	0.258461	0.327452	0.189469																	0.12127	0.17685
		879.403	0.0608687	0.112478	0.00925943			881.254	0.465594	0.659061	0.272126			864.967	0.10602	0.20663	0.00541107			876.783	0.194277	0.277818	0.110735																	0.126575	0.209778
		899.403	0.0734137	0.111182	0.0356453			901.254	0.436916	0.493954	0.379878			884.967	0.0436332	0.256125	-0.168858			896.783	0.15747	0.24476	0.0701806																	0.201216	0.40685
		919.403	0.0447305	0.118996	-0.029535			921.254	0.418573	0.557351	0.279795			904.967	-0.205342	-0.147187	-0.263496			916.783	0.0763401	0.187702	-0.0350213																	0.234144	0.617515
		939.403	0.0484062	0.104622	-0.00780933			941.254	0.491244	0.757936	0.224551			924.967	0.0898826	0.222695	-0.0429303			936.783	0.213037	0.27718	0.148894																	0.15	0.0882874
		959.403	0.123786	0.186478	0.0610928			961.254	0.455451	0.685997	0.224906			944.967	0.0867699	0.21391	-0.0403702			956.783	0.217863	0.285532	0.150195																	0.31	0.00690428
		979.403	0.0781768	0.130138	0.0262159			981.254	0.458794	0.64173	0.275858			964.967	0.114505	0.198449	0.0305603			976.783	0.295024	0.412207	0.177841																	0.11	0.161713
		999.403	0.0891184	0.127905	0.0503323			1001.25	0.287898	0.50171	0.0740856			984.967	0.001231	0.206457	-0.203995			996.783	0.163216	0.24941	0.0770228																	0.31	0.406299
		1019.4	0.0151068	0.0596974	-0.0294838			1021.25	0.340584	0.518044	0.163125			1004.97	-0.0959625	0.0225336	-0.214459			1016.78	0.231804	0.332613	0.130995																	0.21	0.48315
		1039.4	0.0951478	0.14094	0.0493552			1041.25	0.469015	0.602143	0.335887			1024.97	-0.113992	-0.0117117	-0.216272			1036.78	0.271034	0.362379	0.179688																	0.12	0.51127
		1059.4	0.00543483	0.0679802	-0.0571106			1061.25	0.40483	0.496342	0.313319			1044.97	0.0179147	0.203722	-0.167892			1056.78	0.108396	0.22132	-0.00452853																		0.314144
		1079.4	0.0796256	0.127886	0.0313656			1081.25	0.179172	0.375683	-0.0173395			1064.97	-0.100091	-0.0177203	-0.182462			1076.78	0.163429	0.270083	0.0567744																		0.305138
		1099.4	0.0248048	0.0724708	-0.0228612			1101.25	0.0949982	0.136049	0.053947			1084.97	-0.194107	-0.125008	-0.263206			1096.78	-0.0137501	0.0927808	-0.120281																		0.448341
		1119.4	0.00324083	0.0761083	-0.0696266			1121.25	0.151703	0.384612	-0.0812048			1104.97	-0.0482568	0.118291	-0.214804			1116.78	0.0287271	0.165494	-0.10804																		0.739006
		1139.4	-0.0500165	0.0481391	-0.148172			1141.25	0.349181	0.40294	0.295422			1124.97	-0.120886	-0.00456168	-0.237211			1136.78	0.0607154	0.205144	-0.0837136																		1.04486
		1159.4	-0.0980654	0.0119936	-0.208124			1161.25	0.26709	0.385597	0.148583			1144.97	0.0374811	0.157165	-0.0822023			1156.78	0.0362702	0.157155	-0.0846145																		1.30392
														1164.97	-0.0849582	0.0443884	-0.214305																								0.193701
																																									0.262156
																																									0.428838
																																									0.590443
																																									0.795635
																																									0.857018
																																									0.262264
																																									0.206796
																																									0.255635
																																									0.289503
																																									0.358784
																																									0.38779
																																									0.278066
																																									0.273647
																																									0.261216
																																									0.32127
																																									0.424587
																																									0.487072
																																									0.0602673
																																									0.0673083
																																									0.224438
																																									0.378164
																																									0.530446
																																									0.673993
																																									0.397401
																																									0.485581
																																									0.690497
																																									0.842431
																																									1.04563
																																									1.12845
																																									low	high	1st	2nd
																																								Mean	0.220139	0.571204	0.582222	1.39139
																																								SEM	0.0110722	0.0335168	0.0535592	0.12919
																																								STD	0.0939507	0.348317	0.321355	0.775143
																																								p (unpaired)		1.90958e-14	1.9762e-14	0
																																											0.867236	7.10543e-15
																																												1.86252e-07
																																								p (paired)
																																												6.38711e-10
[truncated: 29 more columns]

## Sheet: Supplementary Fig 2.
C					D					E					F
x shift (µm)	PSF x (µm)	SEM			x shift (µm)	PSF z(µm)	SEM			z depth (µm)	PSF x (µm)	SEM			z depth (µm)	PSF z (µm)	SEM
-400	1.47645	0.028575			-500	4.16815	0.136025			-400	1.5363	0.0434			-500	8.8428	0.87945
-300	1.1482	0.02035			-400	4.0867	0.05515			-300	1.1718	0.02985			-400	7.62105	0.587325
-200	0.9354	0.0375			-300	3.87015	0.150775			-200	1.0227	0.019595			-300	4.7201	0.78765
-100	0.74465	0.022275			-200	3.11565	0.127975			-100	0.7101	0.0181			-200	3.0569	0.11245
0	0.69355	0.035975			-100	2.83818	0.0164875			0	0.69055	0.0308925			-100	2.3975	0.23175
100	0.8083	0.0135			0	2.5001	0.02005			100	0.81635	0.0121675			0	2.50173	0.218231
200	0.9976	0.00265			100	2.6601	0.13745			200	1.1832	0.02025			100	3.4946	0.0652
300	1.1885	0.0292			200	2.92985	0.078075			300	1.32765	0.026025			200	4.3555	0.082
400	1.4807	0.017			300	3.43825	0.092375			400	1.8133	0.0321			300	5.2585	0.24825
					400	3.9297	0.074								400	6.5706	0.09775
					500	4.46205	0.080525								500	7.4433	0.8229

## Sheet: Supplementary Fig 3.
	B					C					D					E					F					G
	dendrite diameter (µm)					fluorescence (µm)					amplitude (µm)					FWHM (µm)					decay time (µm)					rise time (µm)
	START	MIDDLE	END			START	MIDDLE	END			START	MIDDLE	END			START	MIDDLE	END			START	MIDDLE	END			START	MIDDLE	END
	1.81704	2.0854	1.89961			476.405	440.759	454.879			1.83188	2.33797	1.29288			201.96	236.966	236.966			218.117	414.691	183.11			70.0128	64.6272	107.712
	2.08545	2.04419	1.65186			473.854	502.115	436.486			2.98987	2.89417	1.69102			347.371	166.954	236.966			444.312	156.182	393.149			140.026	64.6272	94.248
	1.81702	2.14745	2.06481			565.607	658.051	603.435			3.13015	2.89417	3.11242				263.894	239.659			390.456	341.986	393.149			115.79	64.6272	94.248
	2.00289	2.06486	1.65185			718.996	635.624	824.145			3.13015	1.81606	3.11242			236.966	390.456	193.882			390.456	395.842	277.358			115.79	61.9344	61.9344
	1.73442	1.73445	2.37451			720.32	622.416	693.196			3.13015	2.83004	1.94204			183.11	390.456	352.757			390.456	395.842	226.195			115.79	210.038	94.248
	2.10613	1.87899	2.16809			754.221	604.833	746.758			1.68136	1.16271	1.66039			218.117	183.11	352.757			288.13	226.195	215.424			61.9344	210.038	94.248
	2.5604	1.81707	2.14745			782.933	676.419	728.193			1.89074	1.30603				250.43	263.894	199.267			306.979	379.685				72.7056	102.326	156.182
	2.3126	1.9616	1.89965			799.805	1027.77	808.698			1.85725	1.61358				201.96	212.731	255.816			188.496	242.352				94.248	72.7056	75.3984
	2.23	2.3746	1.9822			1008.29	785.93	1105.79			2.01897	1.70376									414.691						88.8624
	1.85836	2.6223	2.58105			936.87	958.593	1057.89			2.01897																48.4704
	2.1681					1064.75	1006.88	1192.22			1.35915
						1190.05	1220.18	1192.39
						1368.24		1331.18
	START	MIDDLE	END				START	MIDDLE	END			START	MIDDLE	END			START	MIDDLE	END			START	MIDDLE	END			START	MIDDLE	END
Mean	2.06364	2.072	2.041			Mean	835.41	761.631	859.636		Mean	2.27636	2.06111	2.13333		Mean	234.274	263.558	258.511		Mean	336.901	319.096	281.398		Mean	98.2875	98.827	97.2775
SEM	0.0753449	0.0834373	0.0929092			SEM	74.7763	69.0173	80.6098		SEM	0.203248	0.230075	0.320257		SEM	20.717	30.2678	21.853		SEM	30.1844	34.3754	37.4405		SEM	9.86828	19.1299	9.76791
STD	0.249891	0.263852	0.293805			STD	269.61	239.083	290.643		STD	0.674096	0.690225	0.784466		STD	54.8119	85.6103	61.8097		STD	90.5533	97.2282	91.7102		STD	27.9117	60.4942	27.6278
p (unpaired)		0.941314	0.850734			p (unpaired)		0.477916	0.827475		p (unpaired)		0.491099	0.698128		p (unpaired)		0.452332	0.439199		p (unpaired)		0.701336	0.267995		p (unpaired)		0.981762	0.943042
			0.806753						0.369101					0.853586					0.894401					0.47645					0.94758
p (paired)						p (paired)			0.210706		p (paired)					p (paired)					p (paired)					p (paired)			0.953594
			0.786883																0.897651

## Sheet: Supplementary Fig 4.
	A									B															C															D
		dSpike	distance (µm)	MEAN	MEAN+SEM	MEAN-SEM				in vivo SPW-R-dSpike							in vitro SPW-R-dSpike (Chiovini, 2014) single data								in vitro bAP (chiovini 2014) OGB-1, 1-5Ap)															in vivo bAP (GCamp6)
			0	0.118125	0.147436	0.0888143				distance (µm)	MEAN	MEAN+SEM	MEAN-SEM												distance (µm)	MEAN	MEAN+SEM	MEAN-SEM												distance (µm)	MEAN	MEAN+SEM	MEAN-SEM
			30	0.12625	0.156819	0.0956814				-6.44878	0.119414	0.14021	0.098617				distance (µm)	in vitro dSpike (ΔF/F)			distance (µm)	in vitro dSpike (ΔF/F)			-3.96046	0.159013	0.175472	0.142555												-8.36083	0.445	0.51657	0.37343
			60	0.29	0.346677	0.233323				13.5512	0.153356	0.175658	0.131053				8.3419	0.13			141.439	0.11			6.03954	0.174499	0.197766	0.151232												16.6392	1.2425	1.42847	1.05653
			90	0.26125	0.293158	0.229342				33.5512	0.1832	0.206193	0.160206				16.7133	0.17			191.491	0.07			16.0395	0.174134	0.199927	0.148341												41.6392	1.5025	1.82624	1.17876
			120	0.2875	0.371864	0.203136				53.5512	0.207083	0.229883	0.184284				27.7557	0.18			203.081	0.1			26.0395	0.16679	0.191613	0.141966												66.6392	1.01	1.3777	0.642304
			150	0.4	0.509115	0.290885				73.5512	0.221384	0.245674	0.197094				41.0718	0.26			231.515	0.2			36.0395	0.142185	0.168695	0.115675												91.6392	0.715	0.792782	0.637218
			180	0.7175	0.814973	0.620027				93.5512	0.2432	0.27077	0.21563				52.3929	0.14			251.502	0.13			46.0395	0.110535	0.1355	0.0855704												116.639	0.625	0.750654	0.499346
			210	0.71875	0.855765	0.581735				113.551	0.264436	0.295889	0.232984				65.8407	0.1							56.0395	0.0839594	0.103605	0.0643136												141.639	0.4875	0.577485	0.397515
			240	0.7325	0.911827	0.553173				133.551	0.292376	0.329966	0.254786				78.8982	0.11			distance (µm)	in vitro dSpike (ΔF/F)			66.0395	0.0521045	0.0643415	0.0398676												166.639	0.2525	0.278905	0.226095
			270	0.8775	1.03265	0.722347				153.551	0.344702	0.391448	0.297957				86.2256	0.13			106.846	0.24			76.0395	0.0359834	0.0447969	0.02717												191.639	0.385	0.533492	0.236508
			300	1.4575	1.71145	1.20355				173.551	0.415298	0.470637	0.35996				97.9046	0.1			116.259	0.1			86.0395	0.0272052	0.0343425	0.0200679												216.639	0.2	0.284853	0.115147
										193.551	0.486643	0.546065	0.427221				110.597	0.11			131.574	0.1			96.0395	0.0198031	0.0283643	0.011242												241.639	0.21	0.238284	0.181716
										213.551	0.558983	0.622257	0.49571				120.488	0.13							106.04	0.0213747	0.0336834	0.00906612												266.639	0.0975	0.137046	0.057954
		put.bAp (in vivo)	distance (µm)	MEAN	MEAN+SEM	MEAN-SEM				233.551	0.620575	0.685458	0.555693				127.142	0.17			distance (µm)	in vitro dSpike (ΔF/F)			116.04	0.0241798	0.0396505	0.00870916												291.639	0.06	0.115377	0.00462251
			-8.36083	0.445	0.51657	0.37343				253.551	0.668581	0.734049	0.603113				135.443	0.25			35.3963	0.13			126.04	0.0260424	0.0448566	0.00722812
			16.6392	1.2425	1.42847	1.05653				273.551	0.736393	0.808007	0.664778				148.566	0.14			40.0315	0.15			136.04	0.0252115	0.0430057	0.00741723
			41.6392	1.5025	1.82624	1.17876				293.551	0.810873	0.895572	0.726174				158.265	0.17							146.04	0.0162069	0.0306542	0.00175954												in vitro bAP (GCamp6, 30-50 AP)
			66.6392	1.01	1.3777	0.642304				313.551	0.882429	0.976913	0.787945				168.209	0.16			distance (µm)	in vitro dSpike (ΔF/F)			156.04	0.0158749	0.0288648	0.0028851												distance (µm)	MEAN	MEAN+SEM	MEAN-SEM
			91.6392	0.715	0.792782	0.637218				333.551	0.932052	1.0349	0.8292				178.177	0.17			29.3935	0.04			166.04	0.0220622	0.0343498	0.00977462												3.5	0.860294	1.12065	0.599942
			116.639	0.625	0.750654	0.499346				353.551	0.960005	1.06754	0.852469				187.178	0.17			34.0287	0.05			176.04	0.0283269	0.0424153	0.0142385												10.5	1.17723	1.52976	0.824699
			141.639	0.4875	0.577485	0.397515											195.668	0.26			41.1638	0.05			186.04	0.02893	0.0426652	0.0151948												17.5	1.29665	1.67047	0.922845
			166.639	0.2525	0.278905	0.226095				in vitro SPW-R-dSpike (Chiovini, 2014)							201.292	0.17			46.5082	0.05			196.04	0.027273	0.040602	0.0139439												24.5	1.07574	1.36529	0.786198
			191.639	0.385	0.533492	0.236508				distance (µm)	MEAN	MEAN+SEM	MEAN-SEM				205.905	0.18			53.5108	0.05			206.04	0.0207819	0.0326971	0.00886665												31.5	0.770906	0.980997	0.560815
			216.639	0.2	0.284853	0.115147				7.5	0.0570257	0.094837	0.0192143				211.327	0.15			60.9848	0.09			216.04	0.0198613	0.0306049	0.00911773												38.5	0.640278	0.832854	0.447701
			241.639	0.21	0.238284	0.181716				22.5	0.0969506	0.133944	0.059957				219.817	0.21			68.5846	0.04			226.04	0.0202627	0.0335336	0.00699176												45.5	0.515201	0.676198	0.354203
			266.639	0.0975	0.137046	0.057954				37.5	0.0893777	0.109525	0.0692304				226.853	0.33			73.7608	0.03			236.04	0.0192191	0.0328944	0.00554383												52.5	0.339867	0.43511	0.244625
			291.639	0.06	0.115377	0.00462251				52.5	0.112731	0.136862	0.0886001				231.997	0.32			78.7506	0.03			246.04	0.023445	0.0370657	0.0098242												59.5	0.18731	0.25785	0.116771
										67.5	0.150068	0.182753	0.117383				244.258	0.58			85.3328	0.05			256.04	0.032131	0.0482186	0.0160434												66.5	0.140347	0.217251	0.063443
										82.5	0.188958	0.219759	0.158158				250.325	0.48			92.0967	0.1			266.04	0.0362784	0.0556369	0.0169199												73.5	0.147735	0.242989	0.0524814
		bAp (in vitro)	distance (µm)	MEAN	MEAN+SEM	MEAN-SEM				97.5	0.195647	0.226901	0.164392				260.821	0.31			100.524	0.16			276.04	0.04294	0.070809	0.015071												80.5	0.140711	0.236355	0.0450674
			2.69961	0.701271	0.88887	0.513672				112.5	0.228671	0.258799	0.198543				272.282	0.37			108.952	0.07			286.04	0.042276	0.0692049	0.0153471												87.5	0.113975	0.196587	0.0313634
			14.6996	0.840438	1.08787	0.593003				127.5	0.214701	0.243994	0.185409				285.153	0.64			122.106	0.04																		94.5	0.0720941	0.124031	0.0201571
			26.6996	0.488944	0.595479	0.382409				142.5	0.268455	0.294246	0.242665				291.705	0.57			128.851	0.09																		101.5	0.0376687	0.0615345	0.0138029
			38.6996	0.463602	0.539381	0.387822				157.5	0.250295	0.286003	0.214588												in vitro bAP (GCamp6, 5-8 AP)															108.5	0.0176089	0.0282243	0.00699342
			50.6996	0.413814	0.509723	0.317905				172.5	0.261301	0.297069	0.225533				distance (µm)	in vitro dSpike (ΔF/F)			distance (µm)	in vitro dSpike (ΔF/F)			distance (µm)	MEAN	MEAN+SEM	MEAN-SEM												115.5	0.0096988	0.018021	0.00137663
			62.6996	0.147456	0.176856	0.118055				187.5	0.254957	0.295259	0.214655				140.677	0.24			9.3219	0.01			-1.10104	0.0853068	0.111922	0.058692												122.5	0.006836	0.0150778	-0.00140581
			74.6996	0.10642	0.184651	0.0281897				202.5	0.280737	0.311654	0.249819				151.146	0.15			37.59	0.01			3.89896	0.139064	0.181709	0.0964195												129.5	0.0112003	0.0206025	0.00179798
			86.6996	0	0	0				217.5	0.296052	0.328764	0.263341				170.909	0.21			78.35	0.02			8.89896	0.1864	0.234003	0.138798												136.5	0.0111018	0.0199916	0.0022119
										232.5	0.275833	0.316676	0.23499				180.268	0.27			132.28	0.06			13.899	0.191667	0.240425	0.14291												143.5	0.00652333	0.0140708	-0.00102413
										247.5	0.303591	0.341654	0.265527				189.628	0.26			152.36	0.03			18.899	0.161537	0.197303	0.125771												150.5	0.00317471	0.00947558	-0.00312617
										262.5	0.282495	0.341221	0.223769				198.062	0.21			174.15	0.03			23.899	0.118101	0.149617	0.0865855												157.5	0.00388082	0.00888141	-0.00111978
			in vitro SPW-R-dSpike (Chiovini, 2014)							277.5	0.325309	0.396876	0.253742				205.328	0.18			193.45	0.05			28.899	0.090128	0.111401	0.068855												164.5	0.00389283	0.00735074	0.000434924
			distance (µm)	MEAN	MEAN+SEM	MEAN-SEM				292.5	0.247236	0.346568	0.147904				212.919	0.27			203.83	0.03			33.899	0.0648417	0.0846427	0.0450407												171.5	0.00168001	0.00342861	-6.85997e-05
			7.5	0.0570257	0.094837	0.0192143											220.946	0.27			228.7	0.07			38.899	0.0642866	0.0776344	0.0509387												178.5	0.000593587	0.00121141	-2.42379e-05
			22.5	0.0969506	0.133944	0.059957											236.481	0.4			245.42	0.04			43.899	0.0530149	0.0637293	0.0423004
			37.5	0.0893777	0.109525	0.0692304											243.244	0.37			259.95	0.04			48.899	0.0501735	0.0597207	0.0406263
			52.5	0.112731	0.136862	0.0886001				in vivo SPW-R-dSpike single data							252.027	0.33							53.899	0.040637	0.0517673	0.0295068												in vivo bAP (GCamp6) single data
			67.5	0.150068	0.182753	0.117383											262.739	0.34			distance (µm)	in vitro dSpike (ΔF/F)			58.899	0.0372802	0.0467034	0.0278571												distance (µm)	max(ΔF/F)	max(ΔF/F)		distance (µm)	max(ΔF/F)	max(ΔF/F)
			82.5	0.188958	0.219759	0.158158				distance (µm)	max(ΔF/F)		distance (µm)	max(ΔF/F)			271.209	0.41			227.53	0.03			63.899	0.0274479	0.0372873	0.0176084												0	0.35	0.43		0	0.39	0.6
			97.5	0.195647	0.226901	0.164392				0	0.0666667		0	0.0316667			282.669	0.52			239.58	0.05			68.899	0.0206212	0.0279271	0.0133153												24	0.89	1.46		19	1.01	1.19
			112.5	0.228671	0.258799	0.198543				19	0.216667		14	0.0866667			289.612	0.49							73.899	0.00987279	0.0144981	0.00524749												54	0.79	1.76		46	1.44	1.41
			127.5	0.214701	0.243994	0.185409				36	0.393333		16	0.176667							distance (µm)	in vitro dSpike (ΔF/F)			78.899	0.00430163	0.00633377	0.00226948												88	0.7	0.59		74	0.57	1.37
			142.5	0.268455	0.294246	0.242665				55	0.48		18	0.201667			distance (µm)	in vitro dSpike (ΔF/F)			164.03	0.04			83.899	-0.00319566	-0.00116016	-0.00523115												120	0.6	0.35		107	0.79	0.7
			157.5	0.250295	0.286003	0.214588				74	0.396667		20	0.206667			201.857	0.37			177.7	0.06			88.899	-0.00358982	-0.00252152	-0.00465811												152	0.25	0.23		138	0.55	0.64
			172.5	0.261301	0.297069	0.225533				93	0.563333		22	0.235			207.481	0.35			193.25	0.13			93.899	-0.00510873	-0.00251423	-0.00770322												185	0.14	0.07		171	0.47	0.5
			187.5	0.254957	0.295259	0.214655				111	0.723333		24	0.293333			214.542	0.36			208.38	0.08			98.899	-0.00444284	-0.0014997	-0.00738597												220	0.1	0.15		202	0.33	0.63
			202.5	0.280737	0.311654	0.249819				127	1.09		26	0.206667							223.75	0.1			103.899	-0.00588293	-0.00185384	-0.00991201												256	0.03	0.07		228	0.27	0.51
			217.5	0.296052	0.328764	0.263341				145	1.41667		28	0.261667			distance (µm)	in vitro dSpike (ΔF/F)			269.77	0.16			108.899	-0.00507794	-0.00136139	-0.00879449												292	0.09	0.03		256	0.48	0.32
			232.5	0.275833	0.316676	0.23499				161	2.84667		30	0.218333			85.11	0.15							113.899	-0.00634227	-0.000559494	-0.012125																281	0.46	0.88
			247.5	0.303591	0.341654	0.265527							32	0.12			102.78	0.14			distance (µm)	in vitro dSpike (ΔF/F)			118.899	-0.00497261	0.000232875	-0.0101781
			262.5	0.282495	0.341221	0.223769				distance (µm)	max(ΔF/F)		34	0.27			122.45	0.25			201.08	0.03			123.899	-0.00776913	-0.00136083	-0.0141774
			277.5	0.325309	0.396876	0.253742				0	0.06		36	0.238333			133.28	0.42			208.6	0.07			128.899	-0.00725558	-0.00181661	-0.0126945
			292.5	0.247236	0.346568	0.147904				30	0.09		38	0.111667			139.72	0.19			221.88	0.05			133.899	-0.00902706	-0.00370267	-0.0143514
										61	0.01		40	0.29							229.39	0.05			138.899	-0.00750328	-0.00460515	-0.0104014
										93	0.08		42	0.256667			distance (µm)	in vitro dSpike (ΔF/F)							143.899	-0.00895647	-0.00558619	-0.0123268
										125	0.07		44	0.233333			39.51	0.1			distance (µm)	in vitro dSpike (ΔF/F)			148.899	-0.00653949	-0.004106	-0.00897299												in vitro bAP (GCamp6, 30-50 AP) single data
			single data found Fig. 2 c and Extended Data fig. 4 b							155	0.07		46	0.176667			51.01	0.13			152.36	0.05			153.899	-0.00612678	-0.00391237	-0.00834119												distance (µm)	max(ΔF/F)		distance (µm)	max(ΔF/F)
										180	0.07		48	0.185			64.25	0.23			162.59	0.04			158.899	-0.00366092	-0.00244552	-0.00487633												22.6647	0.572105		3.5	1.75494
			in vivo putativ bAp (global activation mode) single data							207	0.04		50	0.19			75.75	0.2			193.15	0.04			163.899	-0.00251611	-0.00168078	-0.00335145												32.6647	0.739732		10.5	4.44678
										235	0.3		52	0.206667			83.9	0.22			201.92	0.08			168.899	0	0	0												42.6647	0.685032		17.5	6.18379
			distance (µm)	max(ΔF/F)	max(ΔF/F)					261	0.53		54	0.188333			94.64	0.14			214.38	0.03			173.899	0	0	0												52.6647	0.384922		24.5	4.29899
			0	0.589255	0.861476					289	0.34		56	0.27			104.63	0.24			231.73	0.03			178.899	0	0	0												62.6647	0.145579		31.5	2.74562
			29.3	0.832895	1.36127					318	0.52		58	0.33			115.7	0.16			257.46	0.07																		72.6647	0.0612709		38.5	2.03582
			58.6	0.835924	1.4206								60	0.123333			124.94	0.18			270.92	0.08																		82.6647	0.038174		45.5	1.78298
			87.9	0.640815	0.909775					distance (µm)	max(ΔF/F)		62	0.283333			135.91	0.24			288.95	0.07			in vitro BAP (Chiovini, 2014) single data															92.6647	0.0133233		52.5	0.486072
			117.2	0.523703	0.489627					0	0.02		64	0.131667			146	0.34			297.47	0.19																		102.665	0.00496625		59.5	0
			146.5	0.396297	0.362593					23	0.06		66	0.253333			155.68	0.32			305.5	0.06			distance (µm)	bAP (ΔF/F)		distance (µm)	bAP (ΔF/F)		distance (µm)	bAP (ΔF/F)								112.665	-0.0235272		66.5	0
			175.8	0.251778	0.269852					51	0.16		68	0.155			169.09	0.36			314.97	0.08			8.3419	0.26		6.1003	0.15		175.667	0.05								122.665	-0.0297095		73.5	0
			205.1	0.170443	0.17948					82	0.2		70	0.0916667			178.9	0.38			324.27	0.09			16.7133	0.21		11.6005	0.14		183.529	0.05								132.665	-0.0148538		80.5	0
			234.4	0.169705	0.154371					110	0.1		72	0.176667			185.56	0.33			344.61	0.05			27.7557	0.25		17.1235	0.16		202.708	0								142.665	-0.0326106		87.5	0
			263.7	0.170963	0.160963					144	0.14		74	0.161667			194.56	0.51			378.7	0.09			41.0718	0.19		20.6563	0.19		219.103	0.01								152.665	-0.0382175		94.5	0
			293	0.138222	0.15					176	0.5		76	0.183333			208.56	0.27			395.24	0.03			52.3929	0.12		24.3383	0.18		231.733	0.02											101.5	0
										208	0.28		78	0.148333			214.86	0.39			402.54	0.08			65.8407	0.06		28.2845	0.18		253.793	0.04											108.5	0
			distance (µm)	max(ΔF/F)	max(ΔF/F)								80	0.191667			221.61	0.35			416.17	0.11			78.8982	0.03		32.3816	0.11		270.644	0.04											115.5	0
			0	0.470715	0.743008					distance (µm)	max(ΔF/F)		82	0.29			245	0.54			429.07	0.05			86.2256	0.02		38.2282	0.11		284.731	0.04											122.5	0
			27.3636	0.899737	1.2882					19	0.17		84	0.298333			251.3	0.43							97.9046	0.02		41.8157	0.12		299.37	0.04											129.5	0
			54.7273	1.12244	1.62041					40	0.23625		86	0.203333			258.79	0.45			distance (µm)	in vitro dSpike (ΔF/F)			110.597	0.02		45.8366	0.11		326.621	0.03											136.5	0
			82.0909	0.995301	1.35459					63	0.515		88	0.271667			265.38	0.56			233.08	0.09			120.488	-0.02		48.7158	0.07		351.086	0.05											143.5	0
			109.455	0.703383	0.892519					106	0.22		90	0.293333			268.81	0.57			255.39	0.09			127.142	0.03		52.0485	0.08		363.989	0.03											150.5	0
			136.818	0.480752	0.601579					156	0.42875		92	0.27			276.2	0.43			274.36	0.09			135.443	0		56.5631	0.05		375.396	0.02											157.5	0
			164.182	0.283045	0.454549					205	0.87125		94	0.143333							313.15	0.09			148.566	0.03		61.9305	0.04		391.195	0.02											164.5	0
			191.545	0.237707	0.399774					248	0.775		96	0.215			distance (µm)	in vitro dSpike (ΔF/F)			321.55	0.08			158.265	0.02		69.9262	0.02		404.916	0.05											171.5	0
			218.909	0.180526	0.329511					281	1.075		98	0.281667			161.227	0.26			334.79	0.13			168.209	-0.03		74.1904	0.05		410.687	0.05
			246.273	0.0848498	0.0994738					311	1.3825		100	0.26			168.085	0.45			357.71	0.04			178.177	0.03		77.2056	0.02		419.476	0.02								distance (µm)	max(ΔF/F)		distance (µm)	max(ΔF/F)
			273.636	0.0189849	-0.0328568								102	0.16			173.761	0.23			363.99	0.06			187.178	-0.01		80.3106	0.02		435.375	0.05								3.5	2.70911		3.5	0.403108
			301	-0.00744354	-0.010752					distance (µm)	max(ΔF/F)		104	0.183333			182.055	0.24			374.47	0.06			195.668	0		82.2068	0		444.976	0.03								10.5	3.05037		10.5	1.01992
										0	0.07125		106	0.238333			188.651	0.33			381.13	0.12			201.292	0.02		89.997	0.02		457.123	0.04								17.5	3.04715		17.5	1.45594
										19	0.165		108	0.266667			198.944	0.41			386.9	0.08			205.905	0.02		92.6442	0.01		478.573	0.03								24.5	2.83352		24.5	1.03926
			in vivo SPW-R-dSpike (local activation mode) single data							46	0.12625		110	0.176667			208.648	0.36			397.35	0.02			211.327	0		96.3818	0.01		485.078	0.03								31.5	2.4242		31.5	0.61003
										74	0.29		112	0.24			212.294	0.3			403.42	0.06			219.817	0.01		101.189	0.01		500.128	0.02								38.5	1.77264		38.5	0.437461
			distance (µm)	max(ΔF/F)	max(ΔF/F)	max(ΔF/F)				107	0.26125		114	0.201667											226.853	-0.03		103.499	0.04		508.329	0.04								45.5	1.19794		45.5	0.425305
			0	0.117884	0.118861	0.106025				138	0.2875		116	0.61			distance (µm)	in vitro dSpike (ΔF/F)			distance (µm)	in vitro dSpike (ΔF/F)			231.997	0.01		112.171	0.01											52.5	0.864513		52.5	0.163976
			27.3636	0.118585	0.210787	0.158164				171	0.4		118	0.406667			166.811	0.2			175.667	0.08			244.258	0.02					distance (µm)	bAP (ΔF/F)								59.5	0.435273		59.5	0
			54.7273	0.161035	0.257683	0.210628				202	0.7175		120	0.423333			170.598	0.21			183.529	0.06			250.325	-0.09		distance (µm)	bAP (ΔF/F)		415.245	0.05								66.5	0.350551		66.5	0
			82.0909	0.230288	0.280412	0.233039				228	0.71875		122	0.29			175.788	0.25			202.708	0.08			260.821	0		0	0.15		423.106	0.06								73.5	0.656521		73.5	0
			109.455	0.311955	0.305643	0.23927				256	0.7325		124	0.0966667			197.179	0.39			219.103	0.07			272.282	0.01		6.1003	0.14		437.947	0.05								80.5	0.607185		80.5	0
			136.818	0.325159	0.281174	0.242724				281	0.8775		126	0.448333			203.703	0.36			231.733	0.16			285.153	-0.05		15.753	0.18		443.514	0.03								87.5	0.313312		87.5	0
			164.182	0.474255	0.406414	0.33952				301	1.4575		128	0.423333			225.012	0.15			253.793	0.13			291.705	0.02		21.4576	0.2		450.417	0.02								94.5	0.175856		94.5	0
			191.545	0.737761	0.582727	0.423927							130	0.385			232.532	0.36			270.644	0.11						31.0925	0.17		456.218	0.05								101.5	0.198952		101.5	0
			218.909	0.864919	0.719881	0.515976				distance (µm)	max(ΔF/F)		132	0.348333			238.666	0.3			284.731	0.12			distance (µm)	bAP (ΔF/F)		37.3185	0.16											108.5	0.105413		108.5	0
			246.273	0.884545	0.734848	0.573543				0	0.0932353		134	0.378333			244.8	0.31			299.37	0.11			140.677	0.07		52.5955	0.08		distance (µm)	bAP (ΔF/F)								115.5	0		115.5	0
			273.636	1.14086	0.903602	0.75861				22.3333	0.222755		136	0.318333			249.375	0.2			326.621	0.1			151.146	0.03		59.3919	0.08		297.839	0.17								122.5	0		122.5	0
			301	1.50667	1.1091	0.977374				44.6667	0.386531		138	0.23							351.086	0.13			170.909	0.01		64.349	0.06		314.261	0.04								129.5	0		129.5	0
										67	0.376115		140	0.421667			distance (µm)	in vitro dSpike (ΔF/F)			363.989	0.1			180.268	0.01		69.3061	0.06		334.728	0.07								136.5	0		136.5	0
			distance (µm)	max(ΔF/F)	max(ΔF/F)					89.3333	0.264384		142	0.416667			7.8097	0.04			375.396	0.06			189.628	0.04		71.5961	0.07											143.5	0		143.5	0
			0	0.0296881	0.0777728					111.667	0.552272		144	0.411667			15.4427	0.02			391.195	0.1			198.062	0.09		78.5589	0.03											150.5	0		150.5	0
			15	0.0425944	0.0864804					134	0.553926		146	0.34			27.4354	0.02			404.916	0.09			205.328	0.09		85.357	0.04											157.5	0		157.5	0
			30	0.0518601	0.0986523					156.333	0.840108		148	0.266667			38.2476	0.02			410.687	0.13			212.919	0.05		88.7408	0.02											164.5	0		164.5	0
			45	0.0714582	0.122906					178.667	0.981984		150	0.2			46.7871	0.08			419.476	0.08			220.946	0.05		96.8083	0.04											171.5	0		171.5	0
			60	0.0954895	0.146315					201	1.19185		152	0.24			53.9767	0.07			435.375	0.11			236.481	0		100.942	0.03
			75	0.105591	0.155179					223.333	1.23995		154	0.266667			59.1993	0.05			444.976	0.1			243.244	0		109.719	0											distance (µm)	max(ΔF/F)		distance (µm)	max(ΔF/F)
			90	0.114043	0.157305					245.667	1.43484		156	0.28			65.9912	0.06			457.123	0.06			252.027	0.04														3.5	0.212156		3.5	0.93641
			105	0.125333	0.159275					268	1.02281		158	0.273333			72.9938	0.06			478.573	0.09			262.739	0.05		distance (µm)	bAP (ΔF/F)											10.5	0.25182		10.5	0.759805
			120	0.129698	0.185198					290.333	1.13768		160	0.245			79.4322	0.06			485.078	0.1			271.209	0.12		9.3219	0.08											17.5	0.371135		17.5	0.734198
			135	0.134968	0.212317					312.667	1.89791		162	0.278333			84.8588	0.06			500.128	0.06			282.669	0.07		37.59	0.07											24.5	0.360802		24.5	0.69597
			150	0.145023	0.324807					335	1.39471		164	0.243333			97.7455	0.14			508.329	0.05			289.612	0.04		78.35	0.03											31.5	0.314776		31.5	0.756515
			165	0.194429	0.515964								166	0.208333			102.27	0.15										132.28	-0.01											38.5	0.248623		38.5	0.555862
			180	0.248641	0.739387					distance (µm)	max(ΔF/F)		168	0.336667			106.099	0.08			distance (µm)	in vitro dSpike (ΔF/F)			distance (µm)	bAP (ΔF/F)		152.36	0.01											45.5	0.175689		45.5	0.31624
			195	0.379418	0.929084					0	0.07		170	0.338333			111.038	0.14			415.245	0.1			201.857	-0.03		174.15	0.01											52.5	0		52.5	0
			210	0.486062	1.18691					29.3	0.133968		172	0.42			116.77	0.08			423.106	0.21			207.481	0.02		193.45	0											59.5	0.061491		59.5	0
			225	0.573388	1.24149					58.6	0.106909		174	0.413333			122.503	0.09			437.947	0.11			214.542	0.1		203.83	0											66.5	0.129476		66.5	0
			240	0.623709	1.37761					87.9	0.213046		176	0.45			126.842	0.26			443.514	0.11						228.7	0											73.5	0.121575		73.5	0
			255	0.940803	1.57336					117.2	0.252553		178	0.233333			131.182	0.37			450.417	0.14			distance (µm)	bAP (ΔF/F)		245.42	-0.01											80.5	0.0775958		80.5	0
			270	1.3361	1.80095					146.5	0.241445		180	0.275			136.12	0.12			456.218	0.09			85.11	0.04		259.95	0.01											87.5	0.0775419		87.5	0
			285	1.82275	1.95707					175.8	0.294328		182	0.346667			141.741	0.11							102.78	0.03														94.5	0.106713		94.5	0
										205.1	0.297624		184	0.388333											122.45	0.09		distance (µm)	bAP (ΔF/F)											101.5	0.104144		101.5	0
										234.4	0.342478		186	0.325											133.28	0		227.53	0.01											108.5	0.107928		108.5	0
										263.7	0.246508		188	0.293333											139.72	0.1		239.58	0.02											115.5	0.0763263		115.5	0
										293	1.065		190	0.441667																										122.5	0.0527066		122.5	0
													192	0.601667											distance (µm)	bAP (ΔF/F)		distance (µm)	bAP (ΔF/F)											129.5	0.029006		129.5	0
										distance (µm)	max(ΔF/F)		194	0.491667											39.51	0.13		164.03	0.01											136.5	0.061491		136.5	0
										0	0		196	0.538333											51.01	0.18		177.7	-0.01											143.5	0.078509		143.5	0
										12	-0.1		198	0.658333											64.25	0.11		193.25	-0.01											150.5	0.07		150.5	0
										27	0.14		200	0.463333											75.75	0.03		208.38	0											157.5	0.020497		157.5	0
										47	0.07		202	0.686667											83.9	0.02		223.75	0.01											164.5	0		164.5	0
										66	0.19		204	0.621667											94.64	0.05		269.77	0											171.5	0		171.5	0
										85	0.08		206	0.715											104.63	0.04
										105	-0.06		208	0.81											115.7	0		distance (µm)	bAP (ΔF/F)
										126	0.45		210	0.891667											124.94	0.03		201.08	0
										144	0.18		212	0.893333											135.91	0.03		208.6	0.01
										161	0.2		214	0.748333											146	0		221.88	-0.01
										178	1.93		216	0.831667											155.68	-0.01		229.39	0
										194	0.66		218	0.603333											169.09	0.03
										209	0.39		220	0.613333											178.9	-0.02		distance (µm)	bAP (ΔF/F)
													222	0.641667											185.56	0.05		152.36	0.01
										distance (µm)	max(ΔF/F)		224	0.826667											194.56	0		162.59	0.02
										0	0.055		226	0.681667											208.56	-0.02		193.15	0.01
										17	0.13		228	0.711667											214.86	0.02		201.92	0
										46	0.075		230	0.476667											221.61	0.03		214.38	0
										80	0.1		232	0.708333											245	0.04		231.73	0.05
										117	0.1		234	0.713333											251.3	0.07		257.46	0.02
										154	0.175		236	0.641667											258.79	-0.02		270.92	0.03
										183	0.245		238	0.61											265.38	0.03		288.95	0
										216	0.24		240	0.663333											268.81	0.05		297.47	0.03
										252	0.25		242	0.653333											276.2	0.11		305.5	0.03
										292	0.425		244	0.573333														314.97	0.02
										325	0.63		246	0.563333											distance (µm)	bAP (ΔF/F)		324.27	0.01
										362	0.9		248	0.533333											161.227	-0.01		344.61	0.04
													250	0.515											168.085	-0.02		378.7	0.01
										distance (µm)	max(ΔF/F)		252	0.44											173.761	0.06		395.24	0.03
										0	0.19		254	0.653333											182.055	0.07		402.54	0.03
										20.173	0.345		256	0.685											188.651	0.05		416.17	0.01
										39.057	0.29		258	0.576667											198.944	0.07		429.07	0.05
										60.303	0.235		260	0.595											208.648	0.05
										81.978	0.26		262	0.858333											212.294	0.04		distance (µm)	bAP (ΔF/F)
										101.18	0.165		264	0.895														233.08	0.04
										121.14	0.14		266	1.03833											distance (µm)	bAP (ΔF/F)		255.39	0
										142.39	0.18		268	0.878333											166.811	0.01		274.36	0.03
										160.9	0.125		270	0.75											170.598	0.12		313.15	0.02
										180.21	0.13		272	0.513333											175.788	0.09		321.55	0.02
										201.56	0.24		274	0.578333											197.179	0.08		334.79	0.03
										220.88	0.32		276	0.731667											203.703	0.02		357.71	-0.01
										240.41	0.345		278	0.52											225.012	0.01		363.99	0.01
										259.08	0.305		280	0.45											232.532	0.06		374.47	0.03
										281.4	0.42		282	0.756667											238.666	0.1		381.13	0.03
										300.33	0.48		284	0.663333											244.8	0.15		386.9	0.03
										319.7	0.56		286	0.775											249.375	0.03		397.35	0.05
										343.52	0.925		288	0.851667														403.42	0.04
										362.62	1.05		290	1.07667
													292	0.725
													294	0.885
													296	0.708333
													298	0.581667											in vitro bAP (GCamp6, 5-8 AP) single data
													300	0.941667											distance (µm)	max(ΔF/F)		distance (µm)	max(ΔF/F)
													302	0.848333											6.7	0.278047		22.6647	-0.0158168
													304	0.843333											13.45	0.269516		32.6647	0.0542254
													306	0.696667											20.2	0.201953		42.6647	0.0612182
													308	0.843333											26.95	0.117904		52.6647	0.028276
													310	0.656667											33.7	0.0752329		62.6647	1.03603e-05
													312	1.06333											40.45	0.0778852		72.6647	-0.0135105
													314	1.37333											47.2	0.0636739		82.6647	-0.00874447
													316	0.986667											53.95	0.0356273		92.6647	-0.0118734
													318	0.851667											60.7	0.0260932		102.665	0.00314634
													320	0.806667														112.665	-0.0246304
													322	0.935											distance (µm)	max(ΔF/F)		122.665	-0.0508178
													324	0.843333											5	0.0741794		132.665	-0.0274155
													326	0.905											13.6143	0.0774617		142.665	-0.0132621
													328	0.815											22.2286	0.0854486		152.665	-0.00773687
																									30.8429	0.0870897
																									39.4571	0.0758206		distance (µm)	max(ΔF/F)
																									48.0714	0.0641794		3.5	0.186227
																									56.6857	0.0587309		10.5	0.213854
																									65.3	0.0570897		17.5	0.220565
																												24.5	0.162127
																									distance (µm)	max(ΔF/F)		31.5	0.0949027
																									5	0.354156		38.5	0.0636467
																									7.12222	0.319315		45.5	0.0675689
																									9.24444	0.295562		52.5	0.0582874
																									11.3667	0.26239		59.5	0.0587844
																									13.4889	0.247575		66.5	0.039503
																									15.6111	0.222112		73.5	0.0175689
																												80.5	0
																									distance (µm)	max(ΔF/F)		87.5	0
																									22.6647	-0.00489003		94.5	0
																									32.6647	-0.00832883		101.5	0
																									42.6647	-0.00486155		108.5	0
																									52.6647	0.000138575		115.5	0
																									62.6647	-0.00110721		122.5	0
																									72.6647	-0.00015806		129.5	0
																									82.6647	-0.00585179		136.5	0
																									92.6647	-0.00958696		143.5	0
																									102.665	-0.0352896		150.5	0
																									112.665	-0.014583		157.5	0
																									122.665	-0.0150183		164.5	0
																									132.665	-0.0266371		171.5	0
																									142.665	-0.0159758
																									152.665	-0.0193341
																									distance (µm)	max(ΔF/F)
																									22.6647	-0.0033304
																									32.6647	0.0361174
																									42.6647	0.047586
																									52.6647	0.0184576
																									62.6647	0.00225675
																									72.6647	-0.000982424
																									82.6647	-0.0108704
																									92.6647	-0.00931178
																									102.665	-0.017193
																									112.665	-0.00301019
																									122.665	0.0183991
																									132.665	-0.00848815
																									142.665	-0.0226654
																									152.665	-0.0224364

## Sheet: Supplementary Fig 5.
	C					E
	Aps number	DF/F				distance (µm)	MEAN	MEAN+SEM	MEAN-SEM
	1	0.02				3.5	0.860294	1.12065	0.599942
	2	0.04				10.5	1.17723	1.52976	0.824699
	3	0.02				17.5	1.29665	1.67047	0.922845
	3	0.04				24.5	1.07574	1.36529	0.786198
	4	0.05				31.5	0.770906	0.980997	0.560815
	4	0.04				38.5	0.640278	0.832854	0.447701
	5	0.06				45.5	0.515201	0.676198	0.354203
	5	0.08				52.5	0.339867	0.43511	0.244625
	6	0.06				59.5	0.18731	0.25785	0.116771
	6	0.09				66.5	0.140347	0.217251	0.063443
	7	0.07				73.5	0.147735	0.242989	0.0524814
	7	0.08				80.5	0.140711	0.236355	0.0450674
	8	0.09				87.5	0.113975	0.196587	0.0313634
	8	0.12				94.5	0.0720941	0.124031	0.0201571
	9	0.13				101.5	0.0376687	0.0615345	0.0138029
	9	0.14				108.5	0.0176089	0.0282243	0.00699342
	10	0.11				115.5	0.0096988	0.018021	0.00137663
	10	0.15				122.5	0.006836	0.0150778	-0.00140581
	10	0.17				129.5	0.0112003	0.0206025	0.00179798
	10	0.19				136.5	0.0111018	0.0199916	0.0022119
	11	0.2				143.5	0.00652333	0.0140708	-0.00102413
	11	0.2				150.5	0.00317471	0.00947558	-0.00312617
	11	0.23				157.5	0.00388082	0.00888141	-0.00111978
	12	0.23				164.5	0.00389283	0.00735074	0.000434924
	12	0.25				171.5	0.00168001	0.00342861	-6.85997e-05
	13	0.22				178.5	0.000593587	0.00121141	-2.42379e-05
	13	0.25
	13	0.28				single data
	14	0.29
	14	0.31				distance (µm)	max (ΔF/F)		distance (µm)	max (ΔF/F)		distance (µm)	max (ΔF/F)		distance (µm)	max (ΔF/F)		distance (µm)	max (ΔF/F)		distance (µm)	max (ΔF/F)
	15	0.3				22.6647	0.572105		3.5	1.75494		3.5	2.70911		3.5	0.403108		3.5	0.212156		3.5	0.93641
	15	0.32				32.6647	0.739732		10.5	4.44678		10.5	3.05037		10.5	1.01992		10.5	0.25182		10.5	0.759805
	15	0.34				42.6647	0.685032		17.5	6.18379		17.5	3.04715		17.5	1.45594		17.5	0.371135		17.5	0.734198
	16	0.36				52.6647	0.384922		24.5	4.29899		24.5	2.83352		24.5	1.03926		24.5	0.360802		24.5	0.69597
	16	0.4				62.6647	0.145579		31.5	2.74562		31.5	2.4242		31.5	0.61003		31.5	0.314776		31.5	0.756515
	16	0.41				72.6647	0.0612709		38.5	2.03582		38.5	1.77264		38.5	0.437461		38.5	0.248623		38.5	0.555862
	17	0.41				82.6647	0.038174		45.5	1.78298		45.5	1.19794		45.5	0.425305		45.5	0.175689		45.5	0.31624
	17	0.43				92.6647	0.0133233		52.5	0.486072		52.5	0.864513		52.5	0.163976		52.5	0		52.5	0
	17	0.46				102.665	0.00496625		59.5	0		59.5	0.435273		59.5	0		59.5	0.061491		59.5	0
	18	0.46				112.665	-0.0235272		66.5	0		66.5	0.350551		66.5	0		66.5	0.129476		66.5	0
	18	0.51				122.665	-0.0297095		73.5	0		73.5	0.656521		73.5	0		73.5	0.121575		73.5	0
	18	0.53				132.665	-0.0148538		80.5	0		80.5	0.607185		80.5	0		80.5	0.0775958		80.5	0
	19	0.47				142.665	-0.0326106		87.5	0		87.5	0.313312		87.5	0		87.5	0.0775419		87.5	0
	19	0.5				152.665	-0.0382175		94.5	0		94.5	0.175856		94.5	0		94.5	0.106713		94.5	0
	19	0.5							101.5	0		101.5	0.198952		101.5	0		101.5	0.104144		101.5	0
	19	0.54							108.5	0		108.5	0.105413		108.5	0		108.5	0.107928		108.5	0
	19	0.55							115.5	0		115.5	0		115.5	0		115.5	0.0763263		115.5	0
	20	0.49							122.5	0		122.5	0		122.5	0		122.5	0.0527066		122.5	0
	20	0.51							129.5	0		129.5	0		129.5	0		129.5	0.029006		129.5	0
	20	0.59							136.5	0		136.5	0		136.5	0		136.5	0.061491		136.5	0
	21	0.58							143.5	0		143.5	0		143.5	0		143.5	0.078509		143.5	0
	21	0.6							150.5	0		150.5	0		150.5	0		150.5	0.07		150.5	0
	22	0.6							157.5	0		157.5	0		157.5	0		157.5	0.020497		157.5	0
	22	0.62							164.5	0		164.5	0		164.5	0		164.5	0		164.5	0
	22	0.66							171.5	0		171.5	0		171.5	0		171.5	0		171.5	0
	23	0.67
	24	0.67
	24	0.68
	24	0.74
	24	0.78
	25	0.74
	25	0.81
	26	0.75
	26	0.83
	26	0.84
	27	0.85
	27	0.86
	27	0.91
	28	0.92
	28	0.95
	28	1.01
	29	0.94
	29	0.95
	29	1.07
	30	0.99
	30	1.01
	30	1.09

## Sheet: Supplementary Fig 6.
C right panel															D
individual traces
t(ms)	neuropil max (ΔF/F)	neuropil max (ΔF/F)	neuropil max (ΔF/F)	neuropil max (ΔF/F)	neuropil max (ΔF/F)	neuropil max (ΔF/F)	neuropil max (ΔF/F)	neuropil max (ΔF/F)	dendrite max (ΔF/F)	dendrite max (ΔF/F)	dendrite max (ΔF/F)	dendrite max (ΔF/F)				dendrite max (ΔF/F)	dendrite max (ΔF/F)	dendrite max (ΔF/F)	neuropil max (ΔF/F)	neuropil max (ΔF/F)	neuropil max (ΔF/F)
7456.54	-0.0570651	-0.0693827	0.0482738	0.0054232	0.0118246	-0.0966956	0.135874	0.0286248	0.0545004	-0.0014234	0.00375421	0.087565			t(ms)	MEAN	MEAN+SEM	MEAN-SEM	MEAN	MEAN+SEM	MEAN-SEM
7472.34	-0.0709664	-0.0400464	0.0687668	-0.0486964	-0.0159878	-0.0807497	0.147797	0.0190075	0.0193697	-0.0697055	-0.0412841	0.108292			7466.21	0.0201335	0.0550138	-0.0147467	-0.000874878	0.0275314	-0.0292812
7488.14	-0.0200204	0.0309822	0.0692624	-0.103845	-0.0600298	-0.0427921	0.0807929	-0.0389406	-0.0362412	-0.0424577	-0.0439027	0.0586767			7496.21	-0.0132219	0.00551906	-0.0319628	-0.00653083	0.0157999	-0.0288616
7503.94	0.0177926	0.065667	0.0292881	-0.0686471	-0.0837161	-0.0226674	0.0657159	-0.0233359	-0.0442345	-0.0056212	-0.00124832	0.00925389			7526.21	0.0015031	0.0144932	-0.011487	-0.00854965	0.000992537	-0.0180918
7519.73	0.00785733	0.0632992	-0.0139757	0.00262346	-0.0147004	-0.0485917	0.0274458	-0.00137365	0.0163931	-0.000726281	0.00650301	-0.0182266			7556.21	0.0168331	0.0436123	-0.00994617	-0.0333367	-0.00885611	-0.0578173
7535.53	-0.029255	-0.0076615	-0.0345018	0.028719	0.00121352	-0.0636317	-0.0494906	-0.00477072	0.0468433	-0.0433452	-0.00158166	0.00616503			7586.21	0.0289138	0.0668233	-0.00899562	-0.0175505	0.00728187	-0.0423828
7551.33	-0.00661383	-0.049339	-0.00523936	0.00694694	-0.0193217	0.000970211	-0.162482	-0.0228874	0.0265072	-0.0627652	0.0266944	0.0284036			7616.21	0.00342425	0.0243465	-0.017498	0.0234875	0.0495971	-0.00262207
7567.13	-0.0118347	-0.048719	-0.00168998	0.00831573	-0.0471424	0.0338203	-0.207094	-0.00107687	0.026555	-0.0377527	0.0849436	0.0420788			7646.21	-0.024584	-0.00588993	-0.043278	0.050615	0.0647618	0.0364683
7582.92	0.00159878	-0.0234904	-0.0501917	0.0229266	-0.00168227	0.00197644	-0.168593	0.0465214	0.0569342	-0.0336006	0.11848	-0.00164137			7676.21	-0.0106485	-0.00589793	-0.015399	0.0105643	0.0233593	-0.00223063
7598.72	-0.0279916	-0.0283473	-0.0985686	0.0384651	0.0725231	-0.0236732	-0.116613	0.0743315	0.0723605	-0.00987619	0.0882839	-0.0596297			7706.21	-0.00648162	0.00114204	-0.0141053	0.0079909	0.0258241	-0.00984229
7614.52	-0.000878175	0.0380117	-0.151191	0.0205257	0.0986867	0.0133542	-0.0276629	0.0767768	0.0360325	0.0119879	0.0389249	-0.0512807			7736.21	-0.0366579	-0.0164117	-0.0569041	-0.0092472	0.0106478	-0.0291422
7630.32	0.0389494	0.0645512	-0.105436	0.0344521	0.0982913	0.0559304	0.0345967	0.0868425	0.00181033	0.0447984	-0.00535145	-0.0495278			7766.21	-0.0394637	-0.0158999	-0.0630275	0.00329082	0.015406	-0.00882434
7646.12	0.0474789	0.0549773	-0.0303223	0.0493911	0.0635273	0.0575123	0.105081	0.0572744	-0.0454091	0.0117299	-0.00710074	-0.057556			7796.21	-0.0241519	-0.00840382	-0.0398999	-0.0238221	-0.010001	-0.0376431
7661.91	-0.000393724	-0.00444264	0.0302757	-0.000590588	0.0552598	0.0405135	0.0597909	-0.022843	-0.0342498	-0.0183641	-0.00783671	-0.0310611			7826.21	0.0351065	0.0450969	0.0251162	0.0124309	0.025222	-0.000360202
7677.71	-0.000621039	-0.0149594	0.0187375	-0.010861	0.0274098	0.0503384	0.0227329	-0.0813176	0.00358108	-0.00726979	-0.0240963	0.034109			7856.21	0.0758977	0.098638	0.0531573	0.0240644	0.047265	0.00086382
7693.51	0.0153364	-0.00398622	0.0364253	0.0202305	0.00683393	0.0842068	-0.0621613	-0.0674283	0.0280288	0.014724	-0.0333486	0.033909			7886.21	0.109939	0.138369	0.0815095	-1.47352e-05	0.018037	-0.0180665
7709.31	0.00284607	0.0296053	0.0363531	0.00240505	0.0270763	0.0934835	-0.0495044	-0.0438677	-0.020986	-0.0264847	-0.0172904	-0.0304049			7916.21	0.233581	0.283895	0.183268	0.0154171	0.028474	0.00236018
7725.1	-0.0206965	0.0306597	-0.0335816	-0.138204	0.0748637	0.0021405	-0.0227723	-0.0160965	-0.0651146	-0.0103249	-0.0444843	-0.0450713			7946.21	0.26804	0.312496	0.223584	0.00300026	0.021949	-0.0159485
7740.9	-0.0225259	0.00674932	-0.0053288	-0.100073	0.0604381	-0.0184429	0.0254554	0.0294595	-0.0746643	0.0347661	-0.0565887	-0.0317813			7976.21	0.349934	0.382451	0.317416	0.00566218	0.0217042	-0.0103798
7756.7	-0.000474204	-0.0234097	0.0338929	0.029056	-0.00289402	-0.0200169	0.0313471	0.0228133	-0.0891197	0.0460717	-0.073413	-0.0269452			8006.21	0.409358	0.46662	0.352095	-0.0113091	0.01007	-0.0326882
7772.5	0.0289964	-0.0735566	0.0326034	0.0665971	-0.0514774	-0.000873766	0.0117363	-0.031687	-0.0704934	-0.014822	-0.0415329	-0.0454552			8036.21	0.411915	0.484276	0.339553	0.0025618	0.023487	-0.0183634
7788.3	0.0244182	-0.0959789	-0.0222727	0.012458	-0.083123	-0.0203163	0.00063644	-0.0417408	-0.0374508	-0.018153	-0.0675508	-0.0426279			8066.21	0.399424	0.45373	0.345118	-0.0249428	-0.00451183	-0.0453737
7804.09	0.0163355	-0.0468054	-0.0388204	0.0213742	-0.0695471	0.00220034	-0.0115804	-0.0283905	0.0549556	-0.0219007	-0.0476728	-0.0128146			8096.21	0.410829	0.482231	0.339427	-0.00242565	0.0173185	-0.0221698
7819.89	0.0266161	0.0352838	-0.030718	0.0436466	-0.0562974	0.0333811	0.00435606	-0.00678918	0.0316143	0.0296543	-0.0208959	0.0212082			8126.21	0.466668	0.545702	0.387634	0.0100817	0.0344747	-0.0143113
7835.69	0.028117	0.0463554	0.078355	0.0139593	-0.0676926	0.00738788	0.0601023	-0.0171689	0.0271875	0.0920632	0.0692742	0.0307465			8156.21	0.415358	0.471086	0.35963	-0.0323012	-0.0113531	-0.0532492
7851.49	0.0129938	0.0639829	0.139604	0.0434013	-0.0243362	-0.0387648	0.0644925	0.00806293	0.0152899	0.138798	0.0983214	0.0436158			8186.21	0.379251	0.413932	0.34457	-0.00478685	0.0124938	-0.0220675
7867.28	-0.0140251	0.0940986	0.0910972	0.0716151	0.0265334	-0.119721	0.0127632	-0.046767	0.0355544	0.102774	0.0713702	0.101457			8216.21	0.321298	0.364448	0.278148	-0.0239033	-0.00365757	-0.044149
7883.08	-0.0158608	0.0898503	0.0241734	0.0433821	-0.0109506	-0.0851054	-0.0473134	-0.051058	0.0502767	0.0958312	0.0416104	0.143262			8246.21	0.322757	0.363151	0.282364	-0.0124489	0.000334159	-0.0252319
7898.88	-0.0382432	0.0516694	0.0755379	0.0513775	-0.0348525	-0.0228701	-0.0166982	-0.0132743	0.0790519	0.163221	0.108973	0.197287			8276.21	0.313039	0.36259	0.263488	-0.0122865	-0.00273068	-0.0218424
7914.68	-0.0466438	0.0256911	0.0862208	0.0580351	-0.0227803	0.0170544	0.013066	0.0512754	0.11458	0.285862	0.212171	0.254244			8306.21	0.261267	0.301574	0.220961	-0.0286729	-0.0157445	-0.0416014
7930.48	-0.0582088	0.00384604	0.0169981	0.0105586	0.0125327	-0.0164997	0.0455328	0.0499945	0.112849	0.342928	0.246682	0.299333			8336.21	0.213984	0.26397	0.163998	-0.0354481	-0.00798903	-0.0629072
7946.27	-0.0147898	0.00885167	-0.0532956	-0.0525115	0.0181157	0.0226683	-0.00917406	0.104137	0.166606	0.332807	0.250102	0.322645			8366.21	0.167846	0.195953	0.139739	-0.0141351	0.00548155	-0.0337517
7962.07	0.0242765	-0.0279075	-0.0299195	-0.0452376	0.0433736	0.023502	-0.00274595	0.0917632	0.246101	0.309666	0.305343	0.37953			8396.21	0.162418	0.175251	0.149586	-0.0245809	-0.00662765	-0.0425341
7977.87	0.0592797	-0.0532809	-0.00412029	-0.0486625	0.0124762	-0.0285818	0.0109678	0.0654117	0.336305	0.353829	0.396895	0.471799			8426.21	0.181321	0.220894	0.141748	-0.00807029	0.00617999	-0.0223206
7993.67	0.056979	-0.0545343	-0.0370051	-0.0839777	0.00274262	-0.0534077	0.000174487	0.0665256	0.333917	0.395086	0.395746	0.526009			8456.21	0.124438	0.162896	0.08598	-0.0409974	-0.0221594	-0.0598354
8009.46	0.0299202	0.000424852	-0.0434744	-0.0842556	0.0045027	0.0189025	-0.119454	0.114991	0.273346	0.465092	0.3389	0.546764			8486.21	0.103151	0.118002	0.0882997	-0.0114408	0.00134322	-0.0242249
8025.26	-0.0171275	0.0240754	0.0332993	-0.0751362	0.0210276	-0.00818226	-0.0736915	0.107637	0.234132	0.492776	0.356917	0.552299			8516.21	0.106826	0.130769	0.082883	-0.0181306	-0.00745261	-0.0288085
8041.06	-0.0509847	0.0294829	0.107383	-0.0391161	-0.0509456	-0.0568015	0.00749811	0.0825713	0.257293	0.458716	0.426537	0.516647			8546.21	0.117167	0.152099	0.0822364	0.00602054	0.0219275	-0.00988647
8056.86	-0.065742	0.0013836	0.0487354	-0.0341895	-0.0860853	-0.103635	-0.00672678	0.0997981	0.298875	0.388998	0.413779	0.53608			8576.21	0.0910454	0.107898	0.074193	-0.00228626	0.0109853	-0.0155578
8072.66	-0.0443681	-0.0275649	-0.0381233	-0.00550188	-0.0824551	-0.0469449	-0.0780427	0.0703778	0.319569	0.376399	0.334457	0.527236			8606.21	0.10465	0.129378	0.0799223	-0.0285701	-0.0142796	-0.0428605
8088.45	0.014258	0.0438802	-0.0704808	0.00388081	-0.0803035	-0.0761471	-0.038963	0.0408045	0.319531	0.410037	0.313897	0.571744			8636.21	0.0845156	0.10089	0.0681411	-0.0262631	-0.00983277	-0.0426934
8104.25	0.0310653	0.125219	0.0433516	-0.0247719	-0.0625441	-0.0603039	0.0372402	0.0350044	0.306939	0.413341	0.352782	0.598364			8666.21	0.0694293	0.0808204	0.0580381	-0.0359187	-0.014795	-0.0570424
8120.05	0.00067515	0.121381	0.0839107	-0.0973077	0.0111837	-0.0249406	0.0441884	0.0448881	0.32981	0.435388	0.411852	0.663875			8696.21	0.0662305	0.0974633	0.0349977	-0.00749109	0.00947122	-0.0244534
8135.85	-0.0856567	0.0208031	0.0625035	-0.141604	0.0488964	0.025171	0.0465908	0.000623732	0.365207	0.422426	0.440579	0.664208			8726.21	0.06506	0.0927146	0.0374054	-0.0297608	-0.0166758	-0.0428457
8151.64	-0.119808	0.0138817	-0.0322959	-0.122199	-0.0128055	-0.0262383	0.00791458	0.000676541	0.367954	0.40894	0.356245	0.593462			8756.21	0.0881553	0.122625	0.0536859	-0.0299683	-0.0151259	-0.0448108
8167.44	-0.103639	0.0802256	-0.0627574	-0.0883118	0.00108743	-0.0506662	-0.028929	0.0270459	0.384717	0.38025	0.314214	0.517083			8786.21	0.0500681	0.111012	-0.010876	-0.0253342	-0.0046593	-0.0460091
8183.24	-0.0417086	0.0952348	-0.0456485	-0.0480108	0.0437291	-0.026291	-0.0479831	0.0493211	0.378362	0.399806	0.307766	0.452447			8816.21	0.0390105	0.0699717	0.00804927	-0.0164895	-0.000218283	-0.0327607
8199.04	0.00615671	0.00430402	-0.00919849	-0.0596479	0.0266457	-0.0640139	-0.0298523	0.0703735	0.359362	0.354398	0.317439	0.464425			8846.21	0.0503518	0.0697391	0.0309646	-0.0461688	-0.0295823	-0.0627553
8214.84	0.0152775	-0.0830659	-0.0013798	-0.0526456	-0.0327857	-0.100591	0.0130357	0.0668637	0.300034	0.30336	0.267513	0.447216			8876.21	0.0850853	0.110757	0.0594139	-0.0389237	-0.0307247	-0.0471227
8230.63	0.0114246	-0.104412	-0.0258675	-0.0753116	-0.0371018	-0.0580584	0.0329314	0.0492337	0.269952	0.26123	0.301511	0.419565			8906.21	0.0610128	0.0822084	0.0398173	-0.0328723	-0.016147	-0.0495976
8246.43	-0.00560396	-0.0587939	-0.0393416	-0.0471174	-0.0163422	0.0142377	0.0197285	0.0336419	0.265617	0.264479	0.354366	0.406568			8936.21	0.0552591	0.0748129	0.0357054	-0.0410302	-0.0204476	-0.0616129
8262.23	-0.0207471	-0.0270112	-0.0190132	-0.0384844	-0.00892102	0.0355224	-0.0342976	0.0327157	0.250776	0.287742	0.346362	0.439312			8966.21	0.0628578	0.0764705	0.0492451	-0.0459297	-0.0283351	-0.0635244
8278.03	-0.0740223	0.0132332	-0.0196281	-0.00407783	-0.0294631	0.0265564	-0.0281866	-0.000759934	0.225408	0.270886	0.250995	0.432831			8996.21	0.0571984	0.0757067	0.0386901	-0.0381908	-0.0136693	-0.0627122
8293.82	-0.0718302	0.00399506	-0.01873	-0.0496149	-0.0116057	-0.0288227	-0.0185224	-0.0175644	0.17671	0.268439	0.235212	0.371323			9026.21	0.0162738	0.0541406	-0.021593	-0.0217592	0.00716172	-0.0506801
8309.62	-0.044312	0.0322696	-0.105119	-0.0734362	-0.0181371	-0.0822319	0.0391731	0.00572136	0.229391	0.262603	0.201583	0.344877			9056.21	0.0330746	0.0640393	0.00210983	-0.0154897	0.00382155	-0.034801
8325.42	-0.0181003	-0.00547712	-0.134761	-0.0829695	-0.0516649	-0.10188	0.0277383	0.0697566	0.231969	0.270477	0.127756	0.30782			9086.21	0.0717707	0.0867465	0.0567948	-0.0259421	-0.00662797	-0.0452563
8341.22	-0.020247	-0.0479674	-0.159601	-0.0582407	-0.0394634	-0.0802561	0.0243833	0.111581	0.220043	0.249625	0.0495946	0.254588			9116.21	0.055478	0.0666369	0.0443191	-0.0321885	-0.0190989	-0.0452782
8357.02	-0.00421151	-0.0723093	-0.0778073	-0.085014	0.031965	-0.0555404	0.0228985	0.0826152	0.167801	0.229047	0.0971235	0.206182			9146.21	0.0535499	0.102207	0.00489321	-0.00892736	-0.00119779	-0.0166569
8372.81	0.0176739	-0.033299	-0.0445037	-0.0575552	0.0676866	-0.0629952	0.0532207	-0.0089858	0.12775	0.190817	0.119668	0.20438			9176.21	0.0559713	0.0958514	0.0160912	-0.0250655	-0.00904742	-0.0410836
8388.61	0.0407047	-0.0405457	-0.0237465	-0.0649315	0.0583371	-0.107615	-0.0043231	-0.037494	0.123788	0.151006	0.136256	0.189618			9206.21	0.0523359	0.0782486	0.0264233	-0.0427413	-0.0196093	-0.0658734
8404.41	0.0325864	-0.0640372	-0.0137783	-0.0526826	0.00757922	-0.100497	-0.00338785	-0.0194627	0.157105	0.183528	0.164983	0.193063			9236.21	0.068283	0.107676	0.0288898	-0.0388202	-0.0212906	-0.0563498
8420.21	0.0460864	-0.0597342	0.0200689	-0.0267891	-0.0154288	-0.0441997	0.00430227	0.0242159	0.178144	0.209641	0.135011	0.240868			9266.21	0.0871008	0.136128	0.0380739	0.0123289	0.0327805	-0.00812262
8436	0.0375792	-0.0613239	0.0380403	0.00858576	-0.0786787	-0.0306545	-0.0117845	0.0205899	0.148633	0.211996	0.0558438	0.270433			9296.21	0.0469232	0.0697335	0.0241129	-0.00180796	0.0142132	-0.0178291
8451.8	0.0345164	-0.105122	0.00248427	-0.0246823	-0.0470055	-0.0465191	-0.112174	0.0146693	0.125935	0.158192	0.0266508	0.232437			9326.21	0.0431495	0.0783101	0.00798893	-0.0102513	0.0102129	-0.0307155
8467.6	-0.0270793	-0.107809	-0.0158751	-0.0306749	-0.0669708	-0.0285961	-0.121098	0.0259783	0.0988477	0.118228	0.0594106	0.175801			9356.21	0.0634109	0.0989601	0.0278617	-0.000153801	0.0179958	-0.0183034
8483.4	-0.0328748	-0.0518229	0.0242932	-0.0133281	-0.0487502	-0.00426692	-0.0184859	0.0150464	0.11184	0.0764194	0.0925621	0.133902			9386.21	0.0576273	0.0854369	0.0298177	0.0229394	0.0501037	-0.00422501
8499.19	-0.0529574	-0.00228965	0.0541917	-0.0651582	-0.0463584	-0.0157033	0.0825029	-0.00709178	0.147166	0.0839797	0.0714026	0.107934			9416.21	0.0275502	0.0586952	-0.00359488	-0.00807283	0.00272368	-0.0188693
8514.99	-0.0296741	-0.000388391	0.00205814	-0.0933779	-0.00924374	0.0155688	0.0221494	-0.0146967	0.111536	0.0775665	0.0718084	0.136504			9446.21	0.0205033	0.0427079	-0.00170129	-0.0290647	-0.0120153	-0.046114
8530.79	-0.0275005	-0.0711312	-0.0099744	-0.0544613	-0.0207946	0.0237543	-0.0282865	0.00590985	0.0609719	0.0916459	0.103065	0.201511			9476.21	0.0526061	0.0784058	0.0268064	-0.00635932	0.0110704	-0.0237891
8546.59	0.00179939	-0.0500381	0.00349089	0.00295857	-0.0470122	0.0780946	0.0217288	0.0371422	0.0627071	0.101754	0.100447	0.203762			9506.21	0.0225296	0.0515337	-0.00647445	-0.0256669	-0.00839518	-0.0429386
8562.39	0.000699879	-0.00392107	0.0582397	0.00340066	-0.0735124	0.0459253	0.0221537	0.0363448	0.0993768	0.102173	0.0678135	0.141446			9536.21	0.0576336	0.0697327	0.0455344	-0.0406011	-0.0300915	-0.0511106
8578.18	-0.058636	0.0306044	0.0043397	-0.00380412	-0.068609	0.00121936	-0.0526095	0.0215844	0.0581588	0.106427	0.04653	0.106438			9566.21	0.0486371	0.0728444	0.0244299	-0.033644	-0.0157544	-0.0515337
8593.98	-0.127939	-0.0136618	-0.0170086	-0.0113668	-0.0473944	-0.084083	-0.0159243	-0.00564292	0.072084	0.146973	0.0717703	0.111692			9596.21	0.0344064	0.063272	0.00554079	-0.0326325	-0.00369714	-0.0615679
8609.78	-0.0626028	0.015363	-0.0482685	0.000781807	0.00718982	-0.0695966	0.027365	-0.00433172	0.0720426	0.159006	0.0588401	0.144794			9626.21	0	0	0	0	0	0
8625.58	0.0417173	-0.00534902	-0.0738241	-0.00797154	-0.00800109	-0.064802	-0.0307904	0.0128902	0.0593797	0.109705	0.0780773	0.133344
8641.37	0.0218361	-0.0121562	-0.0806073	-0.0208634	-0.00210372	-0.0957388	-0.108361	0.013916	0.0290974	0.0608109	0.126287	0.0794234
8657.17	-0.0676204	0.0150488	-0.0456133	-0.0642729	-0.020188	-0.13738	-0.0273027	0.00818678	0.03931	0.0765775	0.107115	0.0541381
8672.97	-0.0964558	0.0454046	-0.00691131	-0.0870074	-0.0280939	-0.123551	0.073039	-0.011982	0.0417866	0.0873264	0.0388173	0.110363
8688.77	-0.0386206	0.0220588	-0.039098	-0.066357	-0.0562366	-0.0650417	0.0951271	0.0528625	0.0417633	0.0778184	-0.00485852	0.150371
8704.57	0.0183616	-0.0223574	-0.0662301	0.00415543	-0.0393398	-0.00874666	0.0214212	0.0681839	0.0841072	0.0387982	0.0170619	0.124782
8720.36	0.0280737	-0.0600952	-0.0708164	0.00455043	-0.0491697	-0.0204783	-0.0467356	0.0527196	0.0853627	0.0499424	-0.0089458	0.102984
8736.16	-0.0140814	-0.0996877	-0.0320685	-0.0422217	-0.00284418	-0.0266876	-0.0855693	-0.0110608	0.0796953	0.0634457	0.0162404	0.131755
8751.96	-0.0133599	-0.0665428	0.00586093	-0.0832333	0.00548608	-0.0185736	-0.0929896	-0.0117835	0.0583859	0.109124	0.0481702	0.164507
8767.76	-0.00179018	-0.0177695	-0.000629148	-0.109899	0.0162591	-0.035113	-0.0614916	0.00607529	0.0272043	0.148436	0.0147732	0.134642
8783.55	0.005924	-0.0172302	-0.0406224	-0.114889	-0.00314384	-0.109522	0.00356736	-0.00264365	0.0248695	0.18811	-0.0742819	0.0733552
8799.35	0.0184786	-0.06757	-0.0382215	-0.0491254	-0.0101334	-0.109506	0.119796	0.00949454	0.0687433	0.166961	-0.0873049	0.0400923
8815.15	-0.00228249	-0.0698316	-0.00744024	-0.00013827	-0.0507371	-0.0569842	0.116548	-0.0236145	0.082784	0.10037	-0.0653726	0.0436641
8830.95	-0.0574951	-0.0263933	0.032585	-0.0128202	-0.0751269	-0.0240639	0.0288164	-0.0348535	0.0809723	0.0447226	-0.00712221	0.0320651
8846.75	-0.116454	-0.00578814	0.0144211	-0.0109496	-0.0504552	-0.0476219	-0.0670882	-0.0854146	0.0963656	0.0380064	0.0500456	0.0169898
8862.54	-0.0873099	-0.00792637	0.000237915	-0.0408279	-0.0476133	-0.0511127	-0.0586713	-0.04271	0.14067	0.109082	0.0743395	0.032308
8878.34	-0.0342083	-0.0130552	-0.0130271	-0.0909825	-0.0238409	-0.0517291	-0.0118099	-0.0481926	0.101798	0.142659	0.0171238	0.0627016
8894.14	0.0191343	0.00243839	-0.0221644	-0.106734	-0.0866084	-0.0294269	0.00623694	-0.0392215	0.0597587	0.131814	0.00342446	0.0834681
8909.94	0.0261747	-0.0332377	-0.0875985	-0.019098	-0.129775	-0.0113703	0.0366277	-0.051334	0.0260145	0.0616489	0.0334199	0.088554
8925.73	0.0221242	-0.0733645	-0.0812998	-0.00426945	-0.16372	-0.0177264	0.0126631	-0.00528637	0.0761977	0.0638371	0.0200534	0.0783463
8941.53	0.0283327	-0.0724681	-0.0684505	0.00397148	-0.125256	-0.0525928	-0.059471	0.000330215	0.0892514	0.059727	-0.00781415	0.0624742
8957.33	0.0236015	-0.0272428	-0.0940578	-0.0327359	-0.0827369	-0.0632574	-0.136497	0.014417	0.0918173	0.0846244	0.0260706	0.0521891
8973.13	-0.0203191	0.0138083	-0.109923	-0.064471	-0.0268636	-0.00929147	-0.107734	-0.0115723	0.0435642	0.094448	0.0385983	0.0715504
8988.93	-0.0913386	-0.0177287	-0.0542555	-0.15147	-0.0450238	0.0394767	-0.0225014	0.00300145	0.0525007	0.10702	0.0262527	0.0825326
9004.72	-0.0303059	-0.0805479	0.0352268	-0.178187	-0.0986967	0.0460893	-0.00795587	0.0431655	0.0610203	0.0527784	-0.00223162	0.0777145
9020.52	0.0438894	-0.0810664	0.0533274	-0.172785	-0.0977586	0.0197107	-0.0358948	0.0774877	0.0768794	0.0684269	-0.0518507	0.0321781
9036.32	0.0854651	-0.00565929	-0.0092935	-0.139114	-0.064957	0.0286059	-0.0840517	0.0339464	0.0094041	0.084477	-0.100354	0.0110294
9052.12	0.00816266	0.048531	-0.0634513	-0.0559906	0.0226655	0.0302051	-0.0892135	-0.0373985	0.00805473	0.121074	-0.0689854	0.0242665
9067.91	-0.00822591	-0.000748409	-0.100646	-0.0166883	0.10323	0.0147638	-0.0575292	-0.0455009	0.0437319	0.0759112	0.0047522	0.0557915
9083.71	0.0168748	-0.070985	-0.0664246	0.00548298	0.13188	-0.0468872	-0.0483759	-0.0418404	0.0984221	0.0480688	0.0553374	0.0954126
9099.51	0.0472874	-0.0378767	-0.0571369	-0.0465807	0.0096495	-0.0885955	-0.0789425	-0.0426034	0.0379889	0.0270572	0.110343	0.101536
9115.31	0.0167912	0.02154	-0.0103609	-0.0365583	-0.0981699	-0.0439331	-0.0656079	-0.0723928	0.0446493	0.0463212	0.0710348	0.0799922
9131.11	-0.0145314	0.0211121	-0.0210376	-0.0733018	-0.0731567	-0.018685	0.000837164	-0.0475617	0.0902376	0.0763351	-0.0175075	0.0527611
9146.9	-0.00855065	-0.017357	-0.00241001	-0.0357911	-0.0212919	-0.0255083	0.0165664	0.0229237	0.155979	0.061943	-0.0498412	0.0461181
9162.7	-0.00564464	-0.0151438	0.0200038	-0.0378042	-0.0306349	-0.0959262	-0.0445119	0.0494802	0.162738	0.0519174	-0.0135668	0.0274168
9178.5	-0.00300268	-0.0546423	0.0584265	-0.0705825	-0.0624678	-0.0664704	-0.0509422	0.00881498	0.148349	0.031467	0.00681376	0.0326352
9194.3	0.0278322	-0.0844525	0.0648726	-0.126675	-0.0407405	-0.0952577	-0.023637	-0.0239929	0.107595	0.0666268	-0.0157521	0.0612302
9210.09	0.00339045	-0.0567755	0.0238872	-0.156149	-0.0668318	-0.104343	-0.0284763	0.00348751	0.0653411	0.0807885	-0.0109891	0.0638473
9225.89	-0.0320643	0.00254957	-0.0102932	-0.122618	-0.0616855	-0.140868	-0.0599056	0.0142422	0.0948981	0.112594	-0.0316876	0.0537936
9241.69	-0.0486908	0.00871563	-0.0192528	-0.0592816	-0.0420232	-0.0609563	-0.046176	0.0571851	0.13973	0.136493	-0.0125891	0.0530324
9257.49	0.0119709	0.0242272	0.0329361	-0.00811521	-0.0506389	0.00256354	-0.0561089	0.0971544	0.152881	0.193943	-0.0364431	0.0666238
9273.29	0.0398417	0.0436016	0.0296804	-0.00452714	-0.0487458	0.0537848	-0.0816499	0.111288	0.12611	0.1383	-0.0103047	0.065696
9289.08	0.0537849	0.01539	-0.01012	-0.0298842	-0.00904238	0.0136591	-0.0836615	0.0445965	0.0880407	0.0971782	-0.0159903	0.0355041
9304.88	0.0886933	0.0413443	-0.0395221	-0.0142733	0.0260512	-0.0463709	-0.0595729	-0.0199994	0.0808718	0.0572286	0.0312663	0.00128614
9320.68	0.0937466	0.0423116	-0.0192932	-0.00688857	0.000928563	-0.126411	-0.0397557	-0.0210272	0.100644	0.0809222	0.00868735	0.00249439
9336.48	0.0118695	0.0134403	0.0253768	-0.0239505	-0.0205501	-0.13693	0.0186008	0.0245114	0.142352	0.041713	-0.019396	-0.0122208
9352.27	-0.0475297	-0.0628123	0.06338	-0.0778783	-0.0303053	-0.0470616	0.0384756	0.0526562	0.152156	0.0775014	-0.0156339	0.0121795
9368.07	-0.030469	-0.0189252	0.106254	-0.00592464	-0.0520296	0.095997	-0.0118525	0.0255649	0.0962608	0.139762	0.0414309	0.00363017
9383.87	-0.00377936	0.0268753	0.0483049	0.0877788	-0.0738589	0.176734	-0.0702766	0.0440214	0.0752897	0.125706	0.0707919	0.00168408
9399.67	-0.0287872	0.0486155	-0.00522702	0.101012	-0.0715384	0.104259	-0.0413291	0.0242257	0.075317	0.0651879	0.074731	-0.0276889
9415.46	0.0233946	0.0182309	-0.0552984	-0.000882978	-0.0452769	-0.00222733	-0.0121362	0.00961362	0.0783739	0.0245577	0.0536054	-0.0463365
9431.26	0.0259234	-0.00715767	-0.028153	-0.0640323	-0.074827	-0.0575755	0.0242585	-0.04629	0.0435013	0.066805	0.00905798	-0.0365208
9447.06	0.0164018	-0.00611636	-0.0387525	-0.103895	-0.0554332	-0.0798843	0.0620208	-0.0315223	0.0227898	0.0701306	-0.0119023	0.00016473
9462.86	-0.00721198	-0.00189959	-0.00961931	-0.0736155	-0.00318932	-0.0732087	0.108754	-0.0124387	0.0034256	0.104226	0.0416083	0.0594979
9478.66	0.00442483	-0.0216622	-0.0210272	-0.0415996	0.0507354	-0.0624067	0.0506467	0.0115685	0.00379559	0.118573	0.0407373	0.0489852
9494.45	-0.0601433	-0.0151763	-0.0541328	0.0310893	0.0414862	-0.00921264	-0.0276054	-0.0140172	0.0235354	0.0786239	-0.0416566	0.0536014
9510.25	-0.120362	-0.0099777	-0.0973609	-0.00010397	0.0532044	-0.0195425	-0.0732654	-0.0355501	0.058037	0.0262916	-0.0632651	0.0450692
9526.05	-0.0958858	-0.00207672	-0.103435	0.00555986	-0.0183633	-0.0273672	-0.0325369	-0.040915	0.0780157	0.0358057	0.0207766	0.0700948
9541.85	-0.0497433	-0.00538885	-0.0590343	-0.0603001	-0.0448045	-0.0861987	0.00947499	-0.0386022	0.0611732	0.0888127	0.0328165	0.0735735
9557.64	-0.0115252	0.00597911	0.00760338	-0.0668083	-0.0373987	-0.122322	0.00649247	-0.0445685	0.0441819	0.10078	0.00745572	0.0760688
9573.44	-0.0581734	-0.00238957	0.0124603	-0.0814054	-0.0383718	-0.125428	0.030025	-0.0124741	0.0468421	0.0756736	-0.0245173	0.0626123
9589.24	-0.0909906	-0.0265273	0.0195607	0.0230838	-0.122089	-0.115364	0.0790658	-0.0117187	0.0619533	0.059351	-0.047112	0.0666648
9605.04	-0.120224	-0.0611252	-0.0284332	0.00991118	-0.126228	-0.0931791	0.119546	0.0225912	0.053955	0.0582687	-0.0340002	0.0561704

## Sheet: Supplementary Fig 7.
A-D
				inflexion point	branching point	dendrit diameter
		cell nr.	dendr. length
		Cell #1	344	103	51.01	1.43
					287.54
		Cell #2	299.59	169.9	100	1.6
		Cell #3	161	104.58	23.92	1.4
					44.2
		Cell #4	319.36	175.375	41.61	3.4
					16.92
		Cell #5	311.57	125.75	15.5	1.91
					25.13
					96.17
					93.7
					218.6
					243.29
		Cell #6	329.32	165.04	53
					82
		Cell #7	293.57	270.5	32.73	2.4
					44.49
					78.33
		Cell #8	209.048	161.015	4.517	1.152
		Cell #9	362.709	117	37.83	2.5
					58.693
		Cell #10	362.067	170.91	13.4	1.394
					126

[truncated: 8 more sheets: Supplementary Fig 8., Supplementary Fig 9., Supplementary Fig 10., Supplementary Fig 11., Supplementary Fig 12., Supplementary Fig 13., Supplementary Fig 14., Supplementary Fig 15.]
